# Supplementary material for: Arsenic trioxide-induced apoptosis contributes to suppression of viral reservoir in SIV-infected rhesus macaques
Source: Microbiol Spectr. 2023 Sep 11;11(5):e00525-23. doi: 10.1128/spectrum.00525-23 (PMC10581169; doi:10.1128/spectrum.00525-23)
Supplement: Table S4 [file spectrum.00525-23-s0002.csv]

gene_id	C1 PBS_6h	C2 PBS_6h	C4 PBS_6h	C5 PBS_6h	D1 As2O3_6h	D2 As2O3_6h	D4 As2O3_6h	D5 As2O3_6h	G1 PBS_24h	G2 PBS_24h	G4 PBS_24h	G5 PBS_24h	H1 As2O3_24h	H2 As2O3_24h	H4 As2O3_24h	H5 As2O3_24h	gene_name	gene_chr	gene_start	gene_end	gene_strand	gene_length	gene_biotype	gene_description	tf_family
716010	140395	192379	145141	142843	147335	176113	128582	133645	107510	121316	91475	102521	50234	101844	52828	44703	EEF1A1	NC_041757.1	99418121	99421623	+	1941	protein_coding	eukaryotic translation elongation factor 1 alpha 1	GTP_EFTU
715559	222345	2517	13214	2279	273666	2579	42031	3056	139887	1205	7544	1424	1278517	10088	58583	65333	HBB	NC_041767.1	63067679	63069138	+	471	protein_coding	hemoglobin subunit beta	-
708431	5474	5888	5963	5345	685328	307136	457972	430587	3863	4045	3956	3337	99836	175121	117162	85788	HSP90AA1	NC_041760.1	164307406	164313670	-	2931	protein_coding	heat shock protein 90 alpha family class A member 1	HATPase_c
114674534	25600	57514	25586	55365	47754	24942	41021	42186	77692	37265	25832	29099	108284	377931	136477	283783	LOC114674534	NC_041773.1	29816371	29821180	+	4810	rRNA	28S ribosomal RNA	-
702155	66162	78302	70338	51563	89673	81378	91408	65240	62895	64791	58405	53213	103924	103712	64599	70166	TPT1	NC_041770.1	23883597	23887592	-	842	protein_coding	tumor protein%2C translationally-controlled 1	-
712428	86796	73518	84424	77097	63854	54328	65567	52647	70772	57581	61888	54879	71219	18018	49081	36575	B2M	NC_041760.1	21220625	21227670	+	1574	protein_coding	beta-2-microglobulin	C1-set
702293	8526	7837	7405	8650	210478	150160	168720	172306	6400	6256	5571	6048	108872	202134	151258	120929	HSP90AB1	NC_041757.1	125076090	125084774	-	4189	protein_coding	heat shock protein 90 alpha family class B member 1%2C transcript variant X1	HATPase_c
rna-NC_005943.1:1624..3181	43357	29256	55486	38356	50508	28466	65794	34101	34989	20765	33886	24684	141208	20652	207243	98136	-	NC_005943.1	1624	3181	+	1558	-	l-rRNA	-
novel.533	68371	66681	63117	48484	42683	37447	53345	28491	65341	52212	49051	51739	4917	2870	4831	8234	-	NC_041755.1	68784571	68789969	+	5399	-	- && Q9ZXY2.1 RecName: Full=Cytochrome c oxidase subunit 1; AltName: Full=Cytochrome c oxidase polypeptide I && PF00507:NADH-ubiquinone/plastoquinone oxidoreductase, chain 3|PF00115:Cytochrome C and Quinol oxidase polypeptide I|PF00510:Cytochrome c oxidase subunit III|PF02790:Cytochrome C oxidase subunit II, transmembrane domain|PF00116:Cytochrome C oxidase subunit II, periplasmic domain|PF06444:…	-
720054	96	32	25	22	172472	40686	77521	83047	75	21	33	48	182615	325479	166641	92749	HSPA1A	NC_041757.1	137671024	137685835	-	2856	protein_coding	heat shock protein family A (Hsp70) member 1A	HSP70
712934	4884	8221	8212	4990	92805	29911	62833	38010	4474	5792	6147	5120	113293	233564	207061	132526	UBC	NC_041764.1	124829639	124833022	-	2541	protein_coding	ubiquitin C	ubiquitin
698477	38336	54844	50005	50338	26904	33466	28928	25719	60015	54411	52892	54554	7349	10487	10818	9213	SRRM2	NC_041773.1	2864535	2883340	-	10542	protein_coding	serine/arginine repetitive matrix 2%2C transcript variant X5	-
710959	51909	46543	47334	43780	22921	24487	31184	18528	40227	35874	34232	37280	18268	14059	21762	25072	TMSB4X	NC_041774.1	12610029	12612241	+	1207	protein_coding	thymosin beta 4 X-linked%2C transcript variant X2	-
718802	20628	51858	46489	26899	30268	56011	26646	14904	38561	57812	74055	34101	14428	33670	22078	10909	AHNAK	NC_041767.1	11654721	11766955	+	19319	protein_coding	AHNAK nucleoprotein%2C transcript variant X6	PDZ
707176	32264	40906	35981	30119	42212	47195	39162	40045	26348	26430	24336	24113	37314	79049	44684	49114	RPL3	NC_041763.1	12248967	12255784	+	1287	protein_coding	ribosomal protein L3	-
693930	81405	516	4175	502	93413	575	16422	714	54518	301	2900	431	359979	2540	20525	17007	HBA	NC_041773.1	190724	191412	+	429	protein_coding	hemoglobin%2C alpha 2	-
721806	33015	46914	42178	40050	36242	48276	41644	37068	27800	33645	32869	28988	14796	32506	19467	16818	EEF2	NC_041772.1	3866394	3875855	-	3132	protein_coding	eukaryotic translation elongation factor 2	GTP_EFTU
695790	30018	37900	31805	33756	29476	32922	25423	32929	29013	36086	29074	38712	40390	59451	36677	49238	RPS20	NC_041761.1	56701075	56702499	-	518	protein_coding	ribosomal protein S20	Ribosomal_S10
700795	27170	39543	31863	27315	25890	36052	29847	24003	35773	37907	31879	37639	29309	56976	36106	49042	RPL10	NC_041774.1	150319010	150322228	+	1273	protein_coding	ribosomal protein L10%2C transcript variant X1	-
703455	34228	41387	38145	32246	33221	37434	27604	30868	32808	32921	30110	30142	24662	42268	24827	31887	LOC703455	NC_041758.1	148743927	148748962	+	919	protein_coding	40S ribosomal protein S3a	-
574314	31417	38287	34327	32678	27347	30169	27807	28265	27444	27059	28000	29025	31201	45326	38444	50029	RPL13A	NC_041772.1	49442936	49447649	+	1263	protein_coding	ribosomal protein L13a%2C transcript variant X2	-
708535	30496	34775	29810	30320	27939	31021	24334	28200	24963	26121	25136	26598	43146	64845	46970	65830	RPL8	NC_041761.1	145105178	145107705	-	1048	protein_coding	ribosomal protein L8%2C transcript variant X1	Ribosomal_L2_C
707989	8675	9177	10111	6754	98015	72112	97222	77226	8097	10012	10898	7507	47951	103885	85773	46625	HSPA8	NC_041767.1	116034417	116039055	-	2258	protein_coding	heat shock protein family A (Hsp70) member 8	HSP70
710901	29244	37806	22760	28092	29185	34915	17463	28631	28445	30711	18534	27374	38503	57902	25883	43164	RPS14	NC_041759.1	147951301	147956892	-	835	protein_coding	ribosomal protein S14%2C transcript variant X1	-
114669856	52	36	22	20	90363	27618	52088	36503	32	16	37	18	112484	258034	122851	55003	LOC114669856	NC_041757.1	137671024	137673628	-	2605	protein_coding	heat shock 70 kDa protein 1	HSP70
114673210	28665	30974	40443	21325	22487	21517	48822	16566	21984	24014	24286	16149	34911	8741	80757	38554	LOC114673210	NC_041769.1	30493451	30499296	-	5846	protein_coding	uncharacterized LOC114673210	-
706414	24568	29419	28458	24260	24840	27267	25789	24692	21249	23953	22482	23128	37558	54806	41926	52443	RPS18	NC_041757.1	136229640	136234112	-	602	protein_coding	ribosomal protein S18	-
704041	28684	34883	34502	39717	36108	44933	41016	35700	24525	24482	25430	27403	7711	12835	9485	11251	LAPTM5	NC_041754.1	193903867	193929978	+	2302	protein_coding	lysosomal protein transmembrane 5	-
695017	25219	34047	32567	30993	33053	35137	30188	33180	27181	27717	28363	26076	15056	17809	20557	25489	MYH9	NC_041763.1	15186245	15292997	+	7614	protein_coding	myosin heavy chain 9%2C transcript variant X1	Myosin_tail_1
712657	30065	45153	39086	51610	17556	23150	16964	21120	35219	34236	31669	37481	4954	4359	3659	5804	PTPRC	NC_041754.1	56060099	56182800	+	5295	protein_coding	protein tyrosine phosphatase receptor type C%2C transcript variant X3	Y_phosphatase
695748	26988	31763	29255	24672	25817	28140	24210	23417	23994	25057	24982	24739	21645	36352	25204	26131	RPS3	NC_041767.1	68468592	68475083	+	841	protein_coding	ribosomal protein S3	-
706281	16454	22548	17657	15856	17554	21576	23187	17587	13825	18089	14483	15660	42915	65228	54126	84478	RPS19	NC_041772.1	41001648	41012612	+	1057	protein_coding	ribosomal protein S19%2C transcript variant X3	-
693604	21194	25587	18716	21575	21368	22519	16088	22417	17141	18499	16794	19960	40512	57672	47469	68148	RPL35	NC_041768.1	15811369	15816547	+	459	protein_coding	ribosomal protein L35	-
677694	29882	40537	33600	26764	28842	29887	28375	25978	17771	22817	20720	15482	17059	26984	24399	13850	DDX5	NC_041769.1	61042437	61051340	-	4416	protein_coding	DEAD-box helicase 5%2C transcript variant X1	DEAD
574353	19110	13787	14254	27553	31238	25777	31206	23260	34266	27514	24469	33517	20854	31532	32286	23105	GAPDH	NC_041764.1	6685663	6689624	+	1500	protein_coding	glyceraldehyde-3-phosphate dehydrogenase%2C transcript variant X1	-
707241	20814	27450	25099	18757	20449	24429	19455	19036	18115	19696	19996	17003	28679	52317	47732	38005	RPS15	NC_041772.1	1230481	1233327	+	1475	protein_coding	ribosomal protein S15%2C transcript variant X2	-
700603	24678	31349	24565	21674	22483	26974	22646	19177	18330	20634	18184	17899	20970	40852	23404	26054	RPL13	NC_041773.1	76602590	76605410	+	822	protein_coding	ribosomal protein L13	-
574118	36624	17259	45777	17591	58111	18891	61287	17648	12643	6575	15782	5736	27183	19721	29826	14937	FTH1	NC_041767.1	12158028	12161027	+	871	protein_coding	ferritin heavy chain 1	Ferritin
708863	20443	23386	22319	18395	19558	21874	20947	18916	18829	17991	17478	16785	28079	37436	29692	47588	RPL27A	NC_041767.1	56989372	56992400	-	529	protein_coding	ribosomal protein L27a	-
714697	30631	43101	33609	44120	13834	17968	10966	14169	27068	27659	27150	28292	1440	1636	1595	1582	ETS1	NC_041767.1	121183583	121311451	-	6459	protein_coding	ETS proto-oncogene 1%2C transcription factor%2C transcript variant X1	Ets
711532	26866	37525	37369	42588	10186	14911	12583	11611	22228	28829	30059	28892	3899	5763	5112	4971	MAMU-E	NC_041757.1	139406395	139409403	-	1068	protein_coding	major histocompatibility complex%2C class I%2C E	MHC_I
711319	17233	16836	19046	20607	16584	15615	19119	20677	17583	13298	15816	21561	23979	32753	32106	76833	RPS26	NC_041764.1	55598149	55600278	+	602	protein_coding	ribosomal protein S26%2C transcript variant X1	-
106992521	16692	22404	21317	16484	16460	21399	20382	20783	14934	20837	17265	20528	18766	33035	25425	34083	RPS27	NC_041754.1	97070669	97072119	-	627	protein_coding	ribosomal protein S27%2C transcript variant X1	-
722274	21409	29353	23518	23327	21575	27744	20246	23392	17531	20651	17490	21377	12639	28770	13133	16701	EEF1G	NC_041767.1	11629434	11641998	+	1418	protein_coding	eukaryotic translation elongation factor 1 gamma	GST_N
718964	12581	7465	7693	6957	43414	21622	51722	25986	10042	7297	6593	5864	40623	92887	78937	44720	FTL	NC_041772.1	48948159	48949932	+	755	protein_coding	ferritin light chain	Ferritin
710590	21563	26908	25186	22504	20046	24827	20343	20254	23416	20784	19979	21910	9496	15661	10150	10062	RPL4	NC_041760.1	43096185	43101334	-	1382	protein_coding	ribosomal protein L4	-
708963	21860	31800	28280	26692	20207	22758	16579	21776	20232	22598	24380	23961	4168	5201	4339	7025	SPOCK2	NC_041762.1	65689541	65719383	+	5714	protein_coding	SPARC (osteonectin)%2C cwcv and kazal like domains proteoglycan 2%2C transcript variant X2	-
712133	19878	28694	23295	19058	18355	24849	20053	19050	18858	21719	18898	18148	10787	25923	12946	14784	RPL6	NC_041764.1	112118238	112122843	-	1424	protein_coding	ribosomal protein L6%2C transcript variant X1	-
574266	22463	26164	23530	25744	13595	14759	12649	11559	32865	32058	28976	31376	2479	3707	2992	2460	DDX17	NC_041763.1	13061336	13085657	+	4895	protein_coding	DEAD-box helicase 17%2C transcript variant X1	DEAD
712274	22271	25439	21874	20395	21402	22525	19133	20106	18069	19585	16871	18490	13504	23216	12550	15131	LOC712274	NC_041768.1	64262819	64266856	+	898	protein_coding	40S ribosomal protein S6	-
699524	22133	18795	19618	24885	39127	35773	30894	30346	16603	16206	19835	16126	7109	10616	14578	15659	FLNA	NC_041774.1	150281800	150308021	+	8507	protein_coding	filamin A%2C transcript variant X2	CH
718136	19053	25876	20993	19225	18553	23540	16104	18815	16111	17561	14884	17166	16568	33446	20424	23160	RPL18	NC_041772.1	48607404	48611517	-	671	protein_coding	ribosomal protein L18	-
718890	832	882	846	727	50902	12423	29354	19738	643	799	723	708	81899	159920	88320	49191	DNAJB1	NC_041772.1	14137691	14153719	-	3060	protein_coding	DnaJ heat shock protein family (Hsp40) member B1%2C transcript variant X4	DnaJ_C
711832	1219	1012	73324	36792	641	912	49861	21587	957	953	55585	27775	164	384	13369	7395	MAMU-A	NC_041757.1	139971826	139975522	-	1972	protein_coding	major histocompatibility complex%2C class I%2C A%2C transcript variant X2	MHC_I
696110	5299	3818	4240	2743	52422	29409	42620	33163	2927	2766	2840	2435	56991	100456	73210	47655	UBB	NC_041769.1	16007553	16009566	-	1553	protein_coding	ubiquitin B%2C transcript variant X1	ubiquitin
716429	15626	18564	14375	19917	30310	35434	25782	29825	25584	21184	18495	26813	11809	13502	14414	25095	CHD3	NC_041769.1	7650203	7706546	+	10052	protein_coding	chromodomain helicase DNA binding protein 3%2C transcript variant X1	SNF2_N
574363	19597	23794	22110	19541	18266	21209	19310	18160	15417	16022	15495	15115	15069	24034	16248	21246	RPLP0	NC_041764.1	119976678	119981328	-	1144	protein_coding	ribosomal protein lateral stalk subunit P0%2C transcript variant X1	-
698766	4704	5106	4649	4465	44715	23951	33314	31386	5860	5111	5164	6110	61708	57807	71073	75760	TSPYL2	NC_041774.1	52821194	52827779	+	4525	protein_coding	TSPY like 2%2C transcript variant X2	-
699362	19264	21599	21024	19199	19300	19953	17320	18307	20135	17113	17396	19107	11395	20638	11051	14625	RPL9	NC_041758.1	38574911	38579542	-	1166	protein_coding	ribosomal protein L9%2C transcript variant X1	-
722198	25974	26430	20741	24206	12963	15656	9971	11713	26390	26114	23232	25820	3794	4815	6998	14586	ARHGEF1	NC_041772.1	41026205	41051916	+	3641	protein_coding	Rho guanine nucleotide exchange factor 1%2C transcript variant X1	RhoGEF
713011	13576	25470	24760	22808	20336	25094	23175	21599	20201	20372	24399	21375	6593	5221	7026	9529	SORL1	NC_041767.1	114500162	114680468	+	11210	protein_coding	sortilin related receptor 1%2C transcript variant X1	Ldl_recept_a
697219	15693	20532	16901	14484	16290	18100	17540	14393	14741	16627	15187	14161	19677	28895	20657	29018	RPS16	NC_041772.1	38687743	38690550	-	555	protein_coding	ribosomal protein S16	-
717036	19346	22420	23131	19952	20267	21345	18788	17195	16674	18043	17842	16803	15722	15619	18730	22222	PBXIP1	NC_041754.1	96076842	96088192	+	3912	protein_coding	PBX homeobox interacting protein 1%2C transcript variant X2	-
718073	10108	15518	12581	17550	21874	21795	13996	21566	24406	16830	16375	24007	18153	13799	14123	41296	RNF213	NC_041769.1	76604608	76736079	+	20416	protein_coding	ring finger protein 213%2C transcript variant X1	-
709378	15538	9118	8241	25546	8710	9249	6173	8783	49383	26694	21288	41567	3993	6277	3630	3457	ENO1	NC_041754.1	215627773	215645190	+	2457	protein_coding	enolase 1%2C transcript variant X1	-
718783	16964	22700	18741	15053	17184	21012	16582	15444	13692	16970	14518	12583	13269	24388	16150	16342	RPL10A	NC_041757.1	134019147	134021808	-	715	protein_coding	ribosomal protein L10a	-
106993196	35915	6081	8735	21049	56752	16340	38831	19691	26776	6396	7081	12326	16626	11782	23779	6851	LOC106993196	NC_041767.1	9096027	9107989	-	6488	lncRNA	uncharacterized LOC106993196	-
106996912	13852	18544	17018	13538	13537	16671	15647	13435	13136	16463	14361	14825	16369	28782	19211	24017	RPL11	NC_041754.1	201068138	201073066	-	661	protein_coding	ribosomal protein L11	-
699517	17556	26305	23701	14401	27115	29155	18482	14934	16342	18501	20458	13733	3216	7310	6859	4877	PLEC	NC_041761.1	144185448	144247047	-	16940	protein_coding	plectin%2C transcript variant X14	CH
699869	13763	21637	14791	14445	31476	28699	25252	26610	17642	18098	15899	14325	6169	15820	11356	5276	IL7R	NC_041759.1	35634225	35656839	+	4631	protein_coding	interleukin 7 receptor	fn3
699397	14687	19388	16688	21394	14376	17166	14494	20169	12608	14605	12750	18394	10051	20469	11157	16655	RPS4X	NC_041774.1	69346879	69351493	-	947	protein_coding	ribosomal protein S4 X-linked	Ribosomal_S4e
708526	16658	20731	20775	17594	14719	17835	16292	15168	15128	13766	15320	15572	7199	15909	9542	10348	RACK1	NC_041759.1	178774828	178781544	-	1396	protein_coding	receptor for activated C kinase 1	WD40
106992282	16436	18931	16574	15854	14960	17545	13355	15319	15667	16685	13121	15127	10211	17981	10563	13629	RPS27A	NC_041766.1	53406026	53409181	-	830	protein_coding	ribosomal protein S27a	ubiquitin
574285	15218	16973	16850	18811	17814	21322	26598	17645	13896	15361	15006	15824	6073	9388	9393	8652	ACTB	NC_041756.1	38643025	38646254	-	1584	protein_coding	actin beta	Actin
697773	14282	21934	16044	18057	14540	17478	12926	14249	21553	20875	16278	21087	6888	8127	8279	12299	SF3B1	NC_041765.1	84497743	84547040	-	5617	protein_coding	splicing factor 3b subunit 1	-
100425105	13525	17869	16310	13996	12547	15044	12866	13602	12488	15132	12600	14358	15270	25404	16114	21293	RPS17	NC_041760.1	63180788	63184843	+	488	protein_coding	ribosomal protein S17	-
710744	12632	17711	15768	12898	12678	15021	14919	13918	12034	14809	12747	14096	15389	25465	17923	18740	RPL31	NC_041766.1	4808792	4831268	+	1357	protein_coding	ribosomal protein L31%2C transcript variant X1	Ribosomal_L31e
718606	14034	17626	15184	12892	13358	15879	14579	12402	11920	12939	11469	10876	15839	23850	16849	21795	RPS10	NC_041757.1	135060939	135069392	+	801	protein_coding	ribosomal protein S10	-
701821	14962	14795	14106	15012	27186	20532	22710	21402	12244	12008	11581	11301	15835	18933	19307	18010	HNRNPA2B1	NC_041756.1	88945368	88956295	+	3727	protein_coding	heterogeneous nuclear ribonucleoprotein A2/B1%2C transcript variant X7	RRM_1
698147	8710	14349	16389	10800	22976	24946	22128	23693	4485	4676	7620	3578	30595	22488	33335	61320	BICDL1	NC_041764.1	119761384	119871238	+	3942	protein_coding	BICD family like cargo adaptor 1%2C transcript variant X2	-
706896	15113	19286	17280	13418	13564	17668	14321	12160	16192	17302	14362	14702	6697	14135	7673	9112	RPL5	NC_041754.1	131337571	131348095	-	1095	protein_coding	ribosomal protein L5%2C transcript variant X2	-
718651	4903	11297	7495	14329	18557	20674	14344	23755	13236	12715	11714	17375	22902	27758	25000	40178	MACF1	NC_041754.1	185094542	185502771	-	26267	protein_coding	microtubule actin crosslinking factor 1%2C transcript variant X17	CH
711712	13810	20462	16293	17191	35651	32789	30230	28498	10059	12859	12523	10856	3005	5789	3737	2422	MSN	NC_041774.1	62280799	62356215	+	4088	protein_coding	moesin%2C transcript variant X2	Band_41
703120	11283	15132	12982	11814	11203	12816	15342	11980	11076	13138	11145	13604	14013	21121	14239	26727	RPL30	NC_041761.1	98329821	98333843	-	607	protein_coding	ribosomal protein L30%2C transcript variant X1	-
698172	10966	18555	18575	20171	19645	18492	17648	18370	16346	16290	17522	17016	6166	4788	5769	8836	AKAP13	NC_041760.1	64156751	64509597	+	16186	protein_coding	A-kinase anchoring protein 13%2C transcript variant X7	RhoGEF
703957	15835	17663	17639	13585	13464	16017	12952	12252	11970	12473	11561	11612	9966	20364	11999	12155	RPS8	NC_041754.1	179647330	179652158	-	704	protein_coding	ribosomal protein S8	-
708858	14549	14727	14132	12782	12038	12926	12143	11984	12082	11480	10910	11751	15978	19733	14055	18839	RPL41	NC_041764.1	55676191	55677418	+	468	protein_coding	ribosomal protein L41	-
695442	14950	17527	15747	12177	14474	16829	14714	12167	12471	13401	12089	10310	11555	13687	10688	15810	RPLP1	NC_041760.1	46167098	46169499	+	508	protein_coding	ribosomal protein lateral stalk subunit P1	-
711259	13711	18847	14747	12394	12729	16035	13381	11866	10964	13357	10997	10282	11633	24329	16328	15997	RPS5	NC_041772.1	57926370	57935224	+	824	protein_coding	ribosomal protein S5%2C transcript variant X1	-
713687	11655	14556	15831	11327	18466	22810	26279	18487	11222	12935	12697	12244	7493	14225	13548	12487	ACTG1	NC_041769.1	77852631	77855567	-	2034	protein_coding	actin gamma 1	Actin
705671	13769	16703	16220	17490	16151	19867	21790	16613	13364	14814	14205	15421	5319	9136	8338	7091	LOC705671	NC_041755.1	133462315	133463984	-	1670	protein_coding	actin%2C cytoplasmic 2-like	Actin
704469	12818	16487	13901	13985	15952	15656	13412	13178	16896	17536	14964	16231	8680	14711	11214	7942	HNRNPH1	NC_041759.1	176989402	177009982	-	4714	protein_coding	heterogeneous nuclear ribonucleoprotein H1%2C transcript variant X7	RRM_1
694053	11367	16776	12933	12152	11077	16072	12637	12216	7888	10841	8613	9196	17656	35990	21364	24816	RPS9	NC_041772.1	53959611	53966444	+	718	protein_coding	ribosomal protein S9	S4
702449	6175	9663	8842	10368	21318	21269	21808	21960	6806	6693	7725	7343	23800	25182	31193	49379	UBR4	NC_041754.1	205511100	205650693	+	16799	protein_coding	ubiquitin protein ligase E3 component n-recognin 4%2C transcript variant X1	zf-UBR1
704104	9519	7718	8552	9791	15396	10753	13779	12129	6783	4714	5355	6346	25524	52853	49938	27835	LOC704104	NC_041769.1	72147325	72151161	-	3310	protein_coding	histone H3.3%2C transcript variant X1	Histone
710490	12880	17033	16046	13736	13154	16393	11815	12730	13547	14463	13772	12197	8552	15519	11030	11332	RPL23A	NC_041769.1	24351071	24354730	+	535	protein_coding	ribosomal protein L23a	-
694719	14008	15870	13732	13499	14117	13716	11833	13439	13997	13723	11303	13924	10305	16238	9170	12631	RPL23	NC_041769.1	49924936	49928548	-	507	protein_coding	ribosomal protein L23	-
704712	9678	11991	11662	15619	21036	18393	21106	19174	15425	12520	13372	13046	11494	12115	13320	15509	SON	NC_041756.1	12974977	13008791	-	11720	protein_coding	SON DNA binding protein%2C transcript variant X4	-
710112	14391	12627	12411	15446	13301	11616	14621	11355	13175	11121	11882	13749	13492	17751	23193	15451	BTG1	NC_041764.1	91931999	91934664	-	1726	protein_coding	BTG anti-proliferation factor 1	-
716211	18609	18863	18014	18767	13753	16491	12784	13161	15191	13925	15146	15326	3819	4102	7162	11563	FMNL1	NC_041769.1	56485866	56511291	+	4181	protein_coding	formin like 1%2C transcript variant X6	FH2
114673693	5303	12298	11007	10389	35595	29730	36369	30744	10469	12228	12308	11721	7665	9905	6387	8785	ANKRD12	NC_041771.1	70118891	70253451	+	9781	protein_coding	ankyrin repeat domain 12%2C transcript variant X1	-
718989	7056	10329	9159	10665	22745	18790	18555	19880	8247	7835	8332	7867	21012	19092	22550	45469	DYNC1H1	NC_041760.1	164189318	164282405	+	14345	protein_coding	dynein cytoplasmic 1 heavy chain 1	Dynein_heavy
721173	16840	17061	14856	16064	10064	10865	7320	9940	15907	16169	16752	18729	5057	5805	6593	18785	ARHGAP45	NC_041772.1	838129	859011	+	4603	protein_coding	Rho GTPase activating protein 45%2C transcript variant X3	RhoGAP
721900	13200	18441	15320	13622	12187	16039	11586	12222	11978	14212	11885	11843	6668	15788	7615	10308	RPS7	NC_041766.1	105196811	105202663	-	779	protein_coding	ribosomal protein S7%2C transcript variant X1	-
710820	24341	4992	12979	53690	5806	2838	5149	4272	15683	2799	5907	19803	996	723	1180	3669	CD74	NC_041759.1	147911733	147922838	-	1658	protein_coding	CD74 molecule%2C transcript variant X2	-
721477	13629	6416	7328	8256	26390	14460	20063	15871	7818	4839	4986	5493	34601	25472	25187	28647	OAZ1	NC_041772.1	2115650	2119503	+	1146	protein_coding	ornithine decarboxylase antizyme 1	-
novel.2421	12291	13721	24283	14090	6604	6758	17845	7423	10212	11368	17303	14033	1001	521	1536	2251	-	NC_041762.1	49459394	49465050	+	2160	-	- && Q9ZXX8.1 RecName: Full=Cytochrome c oxidase subunit 3; AltName: Full=Cytochrome c oxidase polypeptide III && PF00510:Cytochrome c oxidase subunit III|PF00420:NADH-ubiquinone/plastoquinone oxidoreductase chain 4L|PF00499:NADH-ubiquinone/plastoquinone oxidoreductase chain 6|PF00507:NADH-ubiquinone/plastoquinone oxidoreductase, chain 3	-
712299	11442	15186	20145	13921	24555	20946	32023	20078	6317	7853	10511	7866	7703	5517	9933	4702	SRGN	NC_041762.1	68701782	68715355	-	1179	protein_coding	serglycin%2C transcript variant X1	-
710813	15266	15703	14414	14550	10332	15269	12842	11809	13252	14143	14507	15358	3947	6642	7583	10797	CORO1A	NC_041773.1	27167390	27173573	-	2179	protein_coding	coronin 1A%2C transcript variant X2	-
114669857	15316	10297	14652	10938	15096	8361	15286	9792	14615	7801	11944	10151	12398	10887	11843	12181	LOC114669857	NC_041758.1	154825503	154826254	-	752	protein_coding	60S ribosomal protein L14	-
700136	7109	11769	9630	11563	19051	16406	15336	16144	9837	10198	9456	9440	17049	16315	19132	33276	HUWE1	NC_041774.1	53263348	53417017	-	16302	protein_coding	HECT%2C UBA and WWE domain containing E3 ubiquitin protein ligase 1%2C transcript variant X1	HECT
704606	6279	4845	5474	6433	14010	10685	16261	10897	5245	4985	5385	5677	28801	49039	46270	42786	EIF1	NC_041769.1	52808291	52811131	+	1399	protein_coding	eukaryotic translation initiation factor 1	SUI1
703334	10864	1156	14946	4623	15300	1048	20027	5639	5418	550	6679	2907	52821	2852	61749	46441	PPBP	NC_041758.1	59794352	59797117	+	2321	protein_coding	pro-platelet basic protein	-
705289	13180	14022	20106	13797	13344	14794	21108	10241	10032	9238	12822	9442	4909	10618	9631	6486	VIM	NC_041762.1	18373874	18383435	+	3193	protein_coding	vimentin	Filament
705847	11797	16406	15090	12419	12150	14953	15367	10680	12760	14194	12873	11014	4666	8763	4879	4277	PABPC1	NC_041761.1	100974437	100992507	-	2984	protein_coding	poly(A) binding protein cytoplasmic 1	RRM_1
703429	10460	12135	15034	17400	23902	21867	26138	24109	8732	8091	10666	9811	3011	3076	3144	3380	LCP1	NC_041770.1	24631509	24665423	-	3507	protein_coding	lymphocyte cytosolic protein 1	CH
699243	21548	16331	13740	9670	11545	10155	4611	4322	20313	15481	11368	8764	4958	6515	4647	4556	MAMU-A3	NC_041757.1	140081101	140096282	-	2856	protein_coding	major histocompatibility complex%2C class I%2C A%2C transcript variant X4	MHC_I
722135	12453	20420	18669	16707	20278	19417	20644	18484	8216	9468	11077	8725	3910	3185	3221	5602	HNRNPUL1	NC_041772.1	40505159	40552049	+	4480	protein_coding	heterogeneous nuclear ribonucleoprotein U like 1%2C transcript variant X7	SPRY
706891	8542	12326	10273	18148	15064	14073	13890	17878	10654	10631	9703	16201	6029	14342	13267	8908	DDX3X	NC_041774.1	41194936	41230327	+	5972	protein_coding	DEAD-box helicase 3 X-linked%2C transcript variant X3	DEAD
710559	14097	15472	11663	13673	10710	12286	7024	8565	20602	17233	13924	17909	3865	5515	3900	6712	DGKA	NC_041764.1	55486216	55508747	+	4151	protein_coding	diacylglycerol kinase alpha%2C transcript variant X7	C1_1
711914	9282	11989	10448	9006	9080	10754	12825	9436	7784	10431	8788	8783	12647	19795	15197	21226	RPS23	NC_041759.1	79049875	79052165	-	502	protein_coding	ribosomal protein S23	Ribosomal_S12
700698	9089	11914	9760	8221	8223	10383	14302	8551	7689	10327	8586	8680	9691	15896	11224	20429	RPLP2	NC_041767.1	863927	867426	+	526	protein_coding	ribosomal protein lateral stalk subunit P2%2C transcript variant X1	-
714208	9872	6899	7318	13543	4907	6303	4686	5541	32782	19914	15583	37353	1701	2986	2947	2610	ENO2	NC_041764.1	7084725	7094977	+	2987	protein_coding	enolase 2%2C transcript variant X1	-
695987	13334	10380	10410	9902	13357	9905	12259	9395	12035	8606	8670	8947	10474	13050	10416	16305	RPL19	NC_041769.1	50308975	50313762	+	798	protein_coding	ribosomal protein L19%2C transcript variant X1	-
716452	641	1240	1322	774	9808	5312	8530	5763	519	445	716	370	34006	91180	79422	45773	JUN	NC_041754.1	165651412	165653728	+	2317	protein_coding	Jun proto-oncogene%2C AP-1 transcription factor subunit	Jun
718302	12984	18921	14353	16589	16448	17513	8076	16670	13728	12832	10882	13249	2262	1826	1176	2952	PECAM1	NC_041769.1	60880550	60963969	-	3978	protein_coding	platelet and endothelial cell adhesion molecule 1%2C transcript variant X2	-
713066	11350	12129	10408	13664	18562	12982	15845	14593	14451	12537	11162	12159	5946	7002	7235	6108	HNRNPU	NC_041754.1	4234642	4258320	+	15099	protein_coding	heterogeneous nuclear ribonucleoprotein U%2C transcript variant X2	SPRY
693542	5798	10788	8813	10278	18065	19530	18805	17657	10629	10733	11813	10860	8116	11074	7195	9736	SMG1	NC_041773.1	17647677	17759777	-	16949	protein_coding	SMG1 nonsense mediated mRNA decay associated PI3K related kinase%2C transcript variant X2	PI3_PI4_kinase
706310	7761	11249	10018	12165	17831	12579	12598	13927	10614	11188	9967	11240	14817	13317	10021	18146	CHD2	NC_041760.1	71945448	72092751	+	15668	protein_coding	chromodomain helicase DNA binding protein 2%2C transcript variant X5	SNF2_N
698024	2226	1813	1898	1992	83401	27398	47903	48070	1269	1135	1264	987	10874	10862	11548	9583	HSPD1	NC_041765.1	84597521	84613404	-	2803	protein_coding	heat shock protein family D (Hsp60) member 1%2C transcript variant X2	-
698683	6943	8987	8038	11152	19566	14340	17062	14840	10327	9802	11982	10187	12179	9661	13081	13612	TXNIP	NC_041754.1	103285271	103289439	+	2912	protein_coding	thioredoxin interacting protein	-
696298	14290	14371	13777	17271	10128	9994	10796	7577	13301	11137	11051	12263	5447	5119	7809	7375	TLN1	NC_041768.1	48471238	48506252	+	9458	protein_coding	talin 1%2C transcript variant X6	Band_41
695183	13992	16746	13500	19525	9668	11847	7750	11040	12193	11311	10647	13896	3283	3352	3303	7124	CD6	NC_041767.1	13214623	13264563	-	3391	protein_coding	CD6 molecule%2C transcript variant X5	SRCR
707775	11961	12430	10697	12932	8982	8708	6983	8005	9194	9253	8626	8192	12565	20179	18685	12339	EIF4A2	NC_041755.1	11018110	11026275	-	3877	protein_coding	eukaryotic translation initiation factor 4A2%2C transcript variant X5	DEAD
721956	778	627	850	480	76056	36308	49560	43081	307	223	331	168	13086	22845	16628	10105	HSPH1	NC_041770.1	10184911	10211781	-	4061	protein_coding	heat shock protein family H (Hsp110) member 1%2C transcript variant X1	HSP70
693615	13771	17363	13372	11374	10368	13447	8904	8735	8149	10590	7847	7737	4852	12773	6419	7520	RPS2	NC_041773.1	1988445	1991294	-	1033	protein_coding	ribosomal protein S2%2C transcript variant X1	-
718231	10391	15051	11761	14968	11428	12959	9879	10178	12231	12436	10677	13668	7215	6604	6582	11489	NUMA1	NC_041767.1	64950955	65031767	-	8230	protein_coding	nuclear mitotic apparatus protein 1%2C transcript variant X3	-
698641	8676	12276	9880	13722	15461	13368	16192	14010	16186	12077	10406	17430	3546	4531	2302	3798	ABLIM1	NC_041762.1	114949909	115288826	-	10665	protein_coding	actin binding LIM protein 1%2C transcript variant X4	LIM
700345	9720	13426	10426	9339	9294	11426	9620	9332	7706	8702	8252	8101	10894	19978	15319	19062	RPL28	NC_041772.1	55137330	55139757	+	502	protein_coding	ribosomal protein L28	-
718844	12492	11889	13652	10059	9528	13553	7756	10992	9359	11542	8127	9056	7793	11599	11937	10264	RPS11	NC_041772.1	49453956	49457199	+	577	protein_coding	ribosomal protein S11	-
708419	9159	9761	9907	8223	8587	8479	10654	8375	7800	7344	7451	7930	14204	18024	15802	24506	RPS12	NC_041757.1	36365889	36368854	+	496	protein_coding	ribosomal protein S12	-
705511	4062	9524	7922	10226	22428	20947	19407	20986	9208	9262	9653	10210	9312	12651	9738	11901	KMT2A	NC_041767.1	111496876	111593102	+	16701	protein_coding	lysine methyltransferase 2A%2C transcript variant X2	SET
720243	10393	11191	11587	9766	9995	10589	9334	10124	9072	9129	9057	9829	14508	15665	13751	14734	UBA52	NC_041772.1	18128816	18132337	+	736	protein_coding	ubiquitin A-52 residue ribosomal protein fusion product 1%2C transcript variant X2	ubiquitin
714351	11074	12089	11842	20978	11855	13076	13196	10558	9577	9436	10647	11602	4547	5485	6668	8947	PREX1	NC_041763.1	83830864	84033413	-	6766	protein_coding	phosphatidylinositol-3%2C4%2C5-trisphosphate dependent Rac exchange factor 1	RhoGEF
707504	9002	12600	10091	9687	8792	11108	10088	9311	6685	8571	7138	7877	10268	19778	11419	17315	RPL12	NC_041768.1	13163272	13167023	+	857	protein_coding	ribosomal protein L12%2C transcript variant X1	-
705481	3240	2870	2602	3936	35181	31624	47478	30987	2145	2134	2052	2083	10814	29174	26894	11347	SQSTM1	NC_041759.1	177217017	177254911	+	2591	protein_coding	sequestosome 1%2C transcript variant X4	ZZ
698268	8669	9001	10026	10534	11537	8133	9281	8402	16447	16432	15880	14895	5461	7056	5820	6323	OGT	NC_041774.1	68538409	68581055	+	5504	protein_coding	O-linked N-acetylglucosamine (GlcNAc) transferase%2C transcript variant X2	TPR_1
717893	7706	8643	9126	9069	10315	9170	10682	9129	8141	7871	8228	8569	13039	33347	25284	14432	BRD2	NC_041757.1	136540872	136553716	-	5832	protein_coding	bromodomain containing 2%2C transcript variant X1	Bromodomain
702698	9177	12424	9695	13201	10698	10026	8653	10811	15138	14550	11546	15982	4025	4779	4587	6312	SRSF11	NC_041754.1	154197279	154243597	-	6788	protein_coding	serine and arginine rich splicing factor 11%2C transcript variant X2	RRM_1
106992315	9227	15506	17290	11272	14293	15453	21159	12771	5426	6734	9603	5997	1906	2293	3347	4138	TGFB1	NC_041772.1	40574859	40598883	-	2197	protein_coding	transforming growth factor beta 1%2C transcript variant X2	TGFb_propeptide
702977	14999	15003	15401	12296	11585	10616	10697	8527	7300	7094	7310	5666	5861	7640	7706	5708	HNRNPA1	NC_041764.1	53890457	53894978	+	1733	protein_coding	heterogeneous nuclear ribonucleoprotein A1	RRM_1
695940	13055	13460	12718	13099	4395	6096	5017	4159	15440	15899	15578	14978	1559	2710	2048	2017	LENG8	NC_041772.1	54253459	54266107	+	5012	protein_coding	leukocyte receptor cluster member 8%2C transcript variant X5	SAC3_GANP
700719	168	82	67	84	30955	22445	26233	21134	114	86	78	83	40999	24423	32123	59180	MT2A	NC_041773.1	43816666	43817565	+	386	protein_coding	metallothionein 2A	-
707539	10341	11403	10001	13351	11788	9954	10617	9096	13587	10959	9712	12132	5707	9761	9966	3403	MCL1	NC_041754.1	100564119	100569859	+	4614	protein_coding	MCL1 apoptosis regulator%2C BCL2 family member	-
100427400	5754	10697	7344	11491	14264	15775	12412	15594	12878	13630	11395	14263	6195	9032	3941	7356	ATM	NC_041767.1	101470050	101605734	+	15291	protein_coding	ATM serine/threonine kinase%2C transcript variant X1	PI3_PI4_kinase
696636	9064	11753	10224	8181	8621	10736	9204	9140	8605	10297	8200	9064	8096	14635	8197	12840	RPL34	NC_041758.1	106986893	106991123	+	587	protein_coding	ribosomal protein L34%2C transcript variant X1	-
699498	4997	7618	5835	8231	19599	17081	14943	18335	7294	5885	6027	6259	17924	15137	14491	25281	UTRN	NC_041757.1	48066143	48647667	+	16743	protein_coding	utrophin%2C transcript variant X3	CH
716761	8033	10116	9480	8586	8033	8837	9797	7949	7262	8577	8459	8291	10191	14698	11840	15476	FAU	NC_041767.1	9385683	9406289	+	643	protein_coding	FAU ubiquitin like and ribosomal protein S30 fusion	Ribosomal_S30
715354	12188	16350	14227	14463	14552	17269	14007	15075	8425	8571	9501	8670	1240	1407	1012	1744	RIPOR2	NC_041757.1	144937723	145179061	+	7813	protein_coding	RHO family interacting cell polarization regulator 2%2C transcript variant X1	-
677689	9094	11972	10290	13282	15037	13488	13028	11300	11206	10456	9607	10876	3110	3164	2923	3565	JAK1	NC_041754.1	159362861	159600374	+	5316	protein_coding	Janus kinase 1%2C transcript variant X2	Pkinase_Tyr
694172	3577	8423	7398	3274	36155	41607	48089	37705	2211	3055	2987	1853	2270	5070	2816	2056	NABP1	NC_041765.1	78910185	78923998	+	7321	protein_coding	nucleic acid binding protein 1%2C transcript variant X2	-
701255	9365	11395	9974	9335	8613	10187	8946	9019	8827	8505	7582	8280	7219	11651	8166	11743	RPL15	NC_041755.1	23742552	23746610	-	2246	protein_coding	ribosomal protein L15%2C transcript variant X5	-
703965	5992	4016	5070	4908	7580	4600	8358	4988	4266	3820	4779	4504	23999	37176	39347	32598	ATF4	NC_041763.1	12022095	12024008	-	1813	protein_coding	activating transcription factor 4	bZIP_1
716319	12882	13149	11805	12429	8094	4894	6454	4335	8583	9761	9691	9843	5555	8321	9501	8868	ZFP36L2	NC_041766.1	65562225	65566411	+	3675	protein_coding	ZFP36 ring finger protein like 2	zf-CCCH
697513	8278	10560	9573	8049	8083	9397	9736	7794	7915	8921	8046	7888	7521	13298	8602	14739	RPS13	NC_041767.1	48552245	48555401	+	526	protein_coding	ribosomal protein S13	-
novel.3531	11031	10957	13312	10932	13338	13331	14529	11179	10437	9532	10605	10479	1032	1302	1262	1217	-	NC_041767.1	95660147	95662386	+	2240	-	- && - && -	-
696908	9201	13699	10641	13785	10967	9875	9937	10181	11373	10788	8961	12045	1994	2980	2070	2000	STK17B	NC_041765.1	83268816	83307025	-	5323	protein_coding	serine/threonine kinase 17b	Pkinase
698552	8114	9596	8324	8264	18994	15371	15716	14756	7079	7710	7373	6570	6984	11169	8709	5349	CALM1	NC_041760.1	152535696	152547473	+	4790	protein_coding	calmodulin 1%2C transcript variant X3	-
693669	9200	7426	7071	9659	15141	12598	10546	10331	14051	7450	8705	9127	10568	8739	9476	13357	NUP210	NC_041755.1	144709829	144814611	-	7276	protein_coding	nucleoporin 210%2C transcript variant X1	-
694196	9045	12240	10086	7319	8611	10289	9334	7706	7352	9300	7798	6926	7160	12217	8590	8172	RPL32	NC_041755.1	144222793	144228308	-	570	protein_coding	ribosomal protein L32%2C transcript variant X1	-
713416	8948	10441	9790	9320	9722	10530	9185	9688	8516	8264	7706	8702	6840	11847	7197	9293	NACA	NC_041764.1	56287030	56301905	-	7761	protein_coding	nascent polypeptide associated complex subunit alpha%2C transcript variant X7	-
702381	8123	9089	11267	9279	9144	8904	10298	9655	8010	7389	9072	9354	7715	12164	11148	10028	RPL24	NC_041755.1	174444785	174450351	+	556	protein_coding	ribosomal protein L24	-
698049	11061	12929	11324	9113	7999	10222	7692	7474	9835	9232	7859	8482	4068	7997	4116	4567	RPL7	NC_041761.1	73796749	73799797	-	905	protein_coding	ribosomal protein L7	-
702593	8983	11627	10147	9211	8802	10672	7309	9363	8305	9518	7849	9382	7511	12488	8461	8452	RPS25	NC_041767.1	112081085	112084113	-	813	protein_coding	ribosomal protein S25	-
694045	8195	10750	9725	11687	10237	13742	10293	10810	12269	11542	11394	13614	1574	3775	2808	2062	MLLT6	NC_041769.1	49769804	49794112	+	7553	protein_coding	MLLT6%2C PHD finger containing%2C transcript variant X1	-
704656	12749	13906	12980	10379	6381	7888	6840	5431	9199	9752	10429	8300	3021	4077	6030	7651	LAT	NC_041773.1	26738213	26744459	-	2491	protein_coding	linker for activation of T cells%2C transcript variant X2	-
708406	5881	4055	2778	9038	7899	8532	6090	9152	14155	12021	6695	20449	8112	19796	11568	13339	ALDOA	NC_041773.1	27285870	27292773	-	3144	protein_coding	aldolase%2C fructose-bisphosphate A%2C transcript variant X6	-
693293	8529	10812	18458	6783	7411	6898	15842	5921	6593	5575	12020	7110	2458	5189	7266	3517	RPSA	NC_041755.1	94850937	94856870	+	1023	protein_coding	ribosomal protein SA	-
706316	9571	13676	14598	11904	4826	7786	5768	6188	11763	11362	13279	12380	2043	2371	2996	5924	EVL	NC_041760.1	162185969	162359692	+	3437	protein_coding	Enah/Vasp-like%2C transcript variant X8	-
717454	10450	13111	10223	9691	9335	10650	7516	7776	8434	8822	8004	8296	5325	10864	6280	6906	NOP53	NC_041772.1	47772916	47785100	+	1564	protein_coding	NOP53 ribosome biogenesis factor%2C transcript variant X1	-
704914	11900	14923	10865	10266	6766	8790	6473	5924	9137	10891	11060	10724	1347	1909	2371	2699	SUN2	NC_041763.1	12802491	12824675	+	4549	protein_coding	Sad1 and UNC84 domain containing 2%2C transcript variant X4	-
693936	10617	14249	11166	12300	9393	8413	6446	7821	13274	11366	11000	11774	1371	1453	855	1576	IKZF1	NC_041756.1	64871690	64973685	-	10156	protein_coding	IKAROS family zinc finger 1%2C transcript variant X12	zf-C2H2
694730	7565	8214	6773	8821	23372	15690	20301	18225	8000	6483	6992	7245	6152	6657	7953	9984	ADCY7	NC_041773.1	37341789	37414696	+	6698	protein_coding	adenylate cyclase 7%2C transcript variant X3	Guanylate_cyc
697697	8816	10797	10895	13531	11124	9264	9715	10545	9689	8049	9481	11443	4316	3379	3527	5670	SEMA4D	NC_041768.1	104408091	104543051	-	9945	protein_coding	semaphorin 4D%2C transcript variant X7	Sema
696734	5116	8582	7671	9113	11734	12900	11762	11841	8374	7529	8059	8755	10542	8176	10165	18251	MYCBP2	NC_041770.1	58854480	59140977	-	15483	protein_coding	MYC binding protein 2%2C transcript variant X3	SH3_3
698446	10219	12411	9952	14780	7235	7970	7589	7828	12872	11698	10288	13358	1244	1560	1218	1380	WIPF1	NC_041765.1	61643490	61763517	-	9949	protein_coding	WAS/WASL interacting protein family member 1%2C transcript variant X2	-
694289	9434	8476	9127	10492	13006	10862	12028	10229	7532	6629	7403	7816	7035	8830	11646	10846	LOC694289	NC_041763.1	93996247	94067999	+	6458	protein_coding	guanine nucleotide-binding protein G(s) subunit alpha%2C transcript variant X10	G-alpha
709112	9896	11073	10111	12232	12134	10443	11192	10622	8908	8580	8251	8805	3703	4493	4618	3285	HNRNPK	NC_041768.1	99289333	99301980	-	3361	protein_coding	heterogeneous nuclear ribonucleoprotein K%2C transcript variant X4	KH_1
712867	10182	9925	9640	11091	7517	8467	6562	7761	12025	11070	9894	11158	4637	7725	6586	3735	SRSF5	NC_041760.1	131914215	131920084	+	2736	protein_coding	serine and arginine rich splicing factor 5%2C transcript variant X1	RRM_1
703029	12712	11522	11579	13942	6505	6464	5038	7042	10436	9288	9706	11360	1854	2374	3324	3763	LOC703029	NC_041756.1	169376160	169383871	+	1326	protein_coding	immunoglobulin lambda-1 light chain-like	C1-set
722610	6367	8888	9697	8151	10858	9082	10594	8627	6933	7747	9421	8069	6817	10089	11992	15089	SPTAN1	NC_041768.1	11941174	12027838	-	8010	protein_coding	spectrin alpha%2C non-erythrocytic 1%2C transcript variant X13	SH3_1
712553	10445	9946	9498	9903	7484	6752	6382	5524	8340	7794	8464	7973	9740	12217	14200	9227	PTMA	NC_041765.1	119132463	119139591	+	4639	protein_coding	prothymosin alpha%2C transcript variant X4	-
714858	6776	8506	8758	7077	6580	7534	9462	7563	6310	6749	6550	8546	8988	12696	9075	16929	RPL35A	NC_041755.1	219397	224607	-	752	protein_coding	ribosomal protein L35a%2C transcript variant X1	-
710795	5751	10754	9147	10947	10943	12250	11324	11265	8219	9040	9408	9339	4596	4902	4751	7289	KMT2D	NC_041764.1	48628136	48670741	-	20728	protein_coding	lysine methyltransferase 2D	FYRC
717889	8073	8986	7759	9190	10949	13284	10067	11212	7241	8107	8199	9350	4265	7354	10290	10181	LIMD2	NC_041769.1	60149302	60153814	-	3167	protein_coding	LIM domain containing 2%2C transcript variant X4	LIM
700688	8518	10295	8970	10481	8351	9439	8454	8190	11680	9552	9435	10971	3956	5813	3389	3045	EIF4B	NC_041764.1	52568082	52603681	+	4151	protein_coding	eukaryotic translation initiation factor 4B%2C transcript variant X1	RRM_1
719047	10924	8299	9374	8080	12799	8607	9453	8230	8720	7942	7344	8616	9983	5442	7041	4447	NAP1L1	NC_041764.1	75621641	75659990	-	3767	protein_coding	nucleosome assembly protein 1 like 1%2C transcript variant X3	-
698602	7279	10679	9557	7926	7172	10102	7083	7654	6775	7753	7508	7088	9548	17014	8513	13320	RPL29	NC_041755.1	108134576	108137198	-	760	protein_coding	ribosomal protein L29%2C transcript variant X1	-
708891	32309	4146	6396	15559	1498	71	634	378	17901	2677	3275	7779	507	42	224	2269	LOC708891	NC_041760.1	168066056	168071851	-	1422	C_region	The sequence of the model RefSeq transcript was modified relative to this genomic sequence to represent the inferred CDS: inserted 2 bases in 1 codon	C1-set
114677140	12169	11117	10875	11738	6604	7122	4816	6878	10540	9238	10731	11195	2120	2769	3374	3766	LOC114677140	NC_041756.1	169369041	169374494	+	949	C_region	PF07654:Immunoglobulin C1-set domain	C1-set
706308	4630	7822	6839	8419	11737	10881	10704	10497	6310	7222	8099	7460	11872	9947	10771	22263	HERC1	NC_041760.1	40057621	40282977	-	15381	protein_coding	HECT and RLD domain containing E3 ubiquitin protein ligase family member 1%2C transcript variant X9	HECT
709443	4143	6914	5743	7913	12349	11248	10039	11450	7199	6544	6481	7192	14828	13288	13185	22341	BIRC6	NC_041766.1	76286855	76544561	-	17041	protein_coding	baculoviral IAP repeat containing 6%2C transcript variant X10	UQ_con
707768	13061	12662	11310	9791	12397	11230	5321	4540	8277	8302	9553	7918	3345	3567	2405	5373	ATP2A3	NC_041769.1	3707563	3744938	-	4803	protein_coding	ATPase sarcoplasmic/endoplasmic reticulum Ca2+ transporting 3%2C transcript variant X3	E1-E2_ATPase
703050	8028	10214	8677	7691	7591	8814	7636	7693	7994	8984	6900	8334	5625	9637	5313	7503	RPL22	NC_041754.1	218328552	218344394	+	1785	protein_coding	ribosomal protein L22	-
106996191	11929	16041	10834	10318	9054	12168	6406	7326	6637	7574	6060	5749	3002	8672	3928	2913	LOC106996191	NC_041762.1	3879243	3880190	-	948	protein_coding	40S ribosomal protein S2	-
705510	8463	9653	8905	9889	10133	10144	11093	8684	8294	8355	7920	7556	5646	11017	9257	6250	EIF4G2	NC_041767.1	54864660	54876374	+	3586	protein_coding	eukaryotic translation initiation factor 4 gamma 2	-
719266	563	70	65	293	28132	14985	68331	18747	570	99	61	103	9304	37586	27247	7064	HMOX1	NC_041763.1	16154014	16168020	-	1785	protein_coding	heme oxygenase 1	-
717704	9200	10614	9808	11053	5139	6370	4745	6285	11055	10088	10309	12426	3827	4270	6320	9707	LCK	NC_041754.1	192377811	192411479	-	2482	protein_coding	LCK proto-oncogene%2C Src family tyrosine kinase%2C transcript variant X1	Pkinase_Tyr
695530	7462	13907	5982	9413	9714	12703	6195	11047	9366	12952	6169	9989	3721	5699	2944	6019	ARHGEF7	NC_041770.1	92483366	92666605	+	14705	protein_coding	Rho guanine nucleotide exchange factor 7%2C transcript variant X3	RhoGEF
708218	7303	9008	8615	7427	13896	11508	13398	11075	9379	7448	7973	8362	5329	6938	5869	4939	C4H6orf62	NC_041757.1	145269940	145287171	+	5075	protein_coding	chromosome 4 C6orf62 homolog%2C transcript variant X1	-
697536	8127	12264	8896	13752	6700	9941	5662	8570	9297	11426	8676	13808	1641	2646	1539	2573	SLC12A6	NC_041760.1	10590080	10695468	-	9085	protein_coding	solute carrier family 12 member 6%2C transcript variant X1	AA_permease
710951	11087	11460	10454	12542	4928	6396	5393	5618	11212	9529	10261	13413	1136	1743	2016	1824	LOC710951	NC_041760.1	83541854	84566136	+	1486	C_region	The sequence of the model RefSeq transcript was modified relative to this genomic sequence to represent the inferred CDS: added 27 bases not found in genome assembly	V-set
710234	11267	13775	9692	10756	3364	6054	3098	3219	13667	12113	10487	12493	632	922	613	951	TCF7	NC_041759.1	131551558	131584973	+	3563	protein_coding	transcription factor 7%2C transcript variant X1	HMG_box
708252	7887	9280	9641	8917	4554	5048	5035	4046	16001	11906	10407	15951	2135	1598	2760	3310	AKNA	NC_041768.1	28454922	28517815	+	7663	protein_coding	AT-hook transcription factor%2C transcript variant X2	-
704297	4554	8272	7741	9202	13230	11667	15834	11444	7946	7536	7449	7445	6014	7311	5711	8963	PRRC2C	NC_041754.1	28817957	28924505	+	10782	protein_coding	proline rich coiled-coil 2C%2C transcript variant X8	-
574317	5834	13466	12474	9707	6985	10662	8455	6601	8176	11223	13402	8662	851	1518	963	800	ATP2B4	NC_041754.1	61137959	61252552	+	9416	protein_coding	ATPase plasma membrane Ca2+ transporting 4%2C transcript variant X8	Cation_ATPase_C
106992289	8013	8204	8531	7356	7117	6838	6861	7400	7193	6744	6788	8276	7172	9988	9425	9461	RPL37A	NC_041765.1	103890648	103893412	+	493	protein_coding	ribosomal protein L37a	-
718350	2327	1910	2808	2020	14580	8065	16302	9191	1483	977	1624	1087	24095	37818	44781	18564	PPP1R15A	NC_041772.1	48854619	48858778	+	2609	protein_coding	protein phosphatase 1 regulatory subunit 15A%2C transcript variant X1	-
703437	6163	8925	8858	9268	10939	10448	9405	9762	6793	7164	8592	7207	6284	6530	8123	14424	NLRC5	NC_041773.1	44236656	44329987	+	6855	protein_coding	NLR family CARD domain containing 5%2C transcript variant X1	NACHT
716753	3288	6861	4778	7027	17036	14489	12803	15334	6749	6432	5666	6850	9548	10374	8267	14520	KMT2C	NC_041756.1	178118161	178416058	-	17973	protein_coding	lysine methyltransferase 2C%2C transcript variant X2	FYRC
717378	6833	8206	9700	6459	6671	7012	8767	5951	6366	6626	7434	6495	7773	10851	8609	9031	RPL26	NC_041769.1	8157663	8164484	-	890	protein_coding	ribosomal protein L26	KOW
702320	10056	11905	11864	11142	5433	9123	6998	6976	9133	8869	9042	9512	625	1412	756	1599	ARHGDIB	NC_041764.1	16344214	16363953	-	1356	protein_coding	Rho GDP dissociation inhibitor beta	-
709760	7019	9646	9103	10664	13552	11849	15066	13531	7968	7244	7556	9149	2066	1640	1577	2113	STAT5B	NC_041769.1	53322391	53413152	-	5421	protein_coding	signal transducer and activator of transcription 5B%2C transcript variant X2	STAT_bind
698185	8230	11389	9498	11800	15140	10589	10510	12281	6526	6694	7190	7143	3278	2362	2061	4003	ITPKB	NC_041754.1	84206078	84313399	-	6025	protein_coding	inositol-trisphosphate 3-kinase B	-
717980	4663	4297	3842	8005	4391	4472	3605	4197	18964	13742	11091	18427	3563	5283	3863	5564	GPI	NC_041772.1	33859923	33908656	+	2232	protein_coding	glucose-6-phosphate isomerase	-
698722	6205	9044	9515	9028	10514	8361	8665	7992	7604	7924	9348	8279	6571	5206	5881	10005	ANKRD11	NC_041773.1	76294040	76524926	-	9522	protein_coding	ankyrin repeat domain 11%2C transcript variant X6	-
698346	2812	5708	3443	3881	38274	26009	25466	28173	2887	3837	3142	2669	3180	7424	6061	2098	SLC5A3	NC_041756.1	12461485	12494294	-	11480	protein_coding	solute carrier family 5 member 3%2C transcript variant X2	-
710690	5608	8822	7148	10303	10805	12088	9701	11157	7316	9007	8386	8580	4420	5113	6119	8339	DOCK11	NC_041774.1	114765966	114955704	+	7482	protein_coding	dedicator of cytokinesis 11%2C transcript variant X1	Ded_cyto
715955	8424	10688	8165	9291	4713	6155	4320	4213	7250	8663	7482	7700	4726	7564	6936	10433	SBF1	NC_041763.1	990363	1044163	+	6755	protein_coding	SET binding factor 1%2C transcript variant X1	DENN
714159	9221	8248	7729	12331	11710	12690	10319	10871	7036	6304	6109	7763	3667	6169	5286	7010	STAT6	NC_041764.1	56652940	56675153	-	6459	protein_coding	signal transducer and activator of transcription 6	STAT_bind
694075	7647	9242	7891	10293	7166	7314	5903	6604	13099	11773	9772	11401	2830	3795	2906	2974	PNISR	NC_041757.1	73866102	73893104	+	8012	protein_coding	PNN interacting serine and arginine rich protein%2C transcript variant X1	-
697625	6638	8356	7909	6340	6904	8030	7337	6467	4941	5729	5822	5019	8763	16513	11619	15781	EEF1D	NC_041761.1	143842201	143860903	-	3322	protein_coding	eukaryotic translation elongation factor 1 delta%2C transcript variant X13	-
721518	5514	12481	6826	9656	11502	10975	6310	8425	5615	6904	4747	4485	9902	7418	6028	12408	ZZEF1	NC_041769.1	3791158	3931352	-	11451	protein_coding	zinc finger ZZ-type and EF-hand domain containing 1%2C transcript variant X1	ZZ
106996680	4142	9681	9056	8907	3782	8651	8092	8281	3449	7925	7862	8026	3778	12138	9667	9782	LOC106996680	NC_041755.1	35224066	35224766	-	701	transcribed_pseudogene	60S ribosomal protein L19 pseudogene	-
709723	9852	9990	10007	9459	10746	8659	11148	7453	7634	6579	6986	6190	2700	3236	3003	1766	YWHAZ	NC_041761.1	101200359	101235753	-	4650	protein_coding	tyrosine 3-monooxygenase/tryptophan 5-monooxygenase activation protein zeta%2C transcript variant X5	-
708965	7219	7986	7988	7855	6813	7345	8135	8144	6079	5839	5432	6942	4849	7250	4586	7614	RPS24	NC_041762.1	59780118	59787276	-	877	protein_coding	ribosomal protein S24%2C transcript variant X8	Ribosomal_S24e
712352	7071	8546	7593	6697	6775	7770	7209	6264	6403	7190	6214	6605	6169	10127	6410	10990	RPL27	NC_041769.1	54136360	54141476	+	506	protein_coding	ribosomal protein L27	KOW
706720	8393	10589	8748	8616	5973	6614	4251	5769	9726	10104	9108	9873	2815	2335	2593	8619	FGD3	NC_041768.1	107911200	107999309	+	4772	protein_coding	FYVE%2C RhoGEF and PH domain containing 3%2C transcript variant X5	RhoGEF
694305	9150	5566	4686	6053	6563	4555	3071	3865	10594	8551	6217	10481	6737	9079	10055	14431	TMSB10	NC_041766.1	23582139	23583153	-	460	protein_coding	thymosin beta 10	-
718028	4299	6376	5518	7427	12109	10650	9634	10815	6841	6327	5986	7032	9325	8674	8849	16296	USP34	NC_041766.1	47325384	47612824	+	11363	protein_coding	ubiquitin specific peptidase 34%2C transcript variant X2	UCH
698967	6202	9199	7839	4223	7089	5985	4640	4229	7172	7690	5000	2836	8458	14082	10857	4902	RPL17	NC_041771.1	32962963	32967254	+	718	protein_coding	ribosomal protein L17%2C transcript variant X1	-
701537	5046	6001	5747	6297	16971	12933	15501	15537	6000	5915	5845	5791	6835	9170	6666	8656	ZC3H11A	NC_041754.1	61305363	61363604	+	6326	protein_coding	zinc finger CCCH-type containing 11A%2C transcript variant X2	-
718236	9513	9703	10331	11071	7482	7563	7546	6921	8278	8318	9112	9370	1816	1552	1282	1890	ARHGAP30	NC_041754.1	89878648	89900582	+	4405	protein_coding	Rho GTPase activating protein 30%2C transcript variant X1	RhoGAP
704716	9681	11272	11915	9042	10381	10472	9143	7021	4281	3768	4785	3986	2005	4371	3174	1662	EZR	NC_041757.1	65090873	65146632	-	3090	protein_coding	ezrin%2C transcript variant X1	Band_41
718894	8316	9575	8731	10711	14524	11585	9990	13324	6453	5679	5674	6376	2236	1796	1308	2206	PPP2R5C	NC_041760.1	163982429	164150963	+	5776	protein_coding	protein phosphatase 2 regulatory subunit B'gamma%2C transcript variant X2	-
715915	8635	4952	3794	15298	7562	4918	4463	6610	18443	8181	5963	14386	2199	3216	2395	1174	SLC2A3	NC_041764.1	11576181	11592299	+	2304	protein_coding	solute carrier family 2 (facilitated glucose transporter)%2C member 3	Sugar_tr
712353	9891	9144	6891	8690	7039	7859	5137	5846	8818	9482	7688	8735	2324	3652	2915	3502	TLE5	NC_041772.1	2928189	2938232	-	2269	protein_coding	TLE family member 5%2C transcriptional modulator%2C transcript variant X2	-
711945	9255	7749	11761	11619	3424	3591	5799	3427	8777	7955	11652	10643	1272	831	1221	3039	ITGAL	NC_041773.1	27879019	27931261	+	5305	protein_coding	integrin subunit alpha L%2C transcript variant X1	VWA
696744	5498	7250	6859	9159	9152	8134	7557	9247	11111	9113	9596	11568	1909	1726	1138	1689	PHC3	NC_041755.1	75025871	75120218	-	13214	protein_coding	polyhomeotic homolog 3%2C transcript variant X4	SAM_1
720644	8484	12708	9689	9968	4862	6327	4160	4152	9096	9313	8871	9041	749	1158	1339	820	KLF13	NC_041760.1	6888981	6939462	-	6817	protein_coding	Kruppel like factor 13	-
717837	2859	2341	2639	2690	6003	1990	4992	2987	2735	1744	2037	2444	19921	30946	36205	33637	JUNB	NC_041772.1	12369848	12371689	+	1842	protein_coding	JunB proto-oncogene%2C AP-1 transcription factor subunit	Jun
693468	9374	9226	8212	8023	4340	4944	4430	3759	9213	8413	9166	8637	4065	4152	6178	5385	AKAP17A	NC_041774.1	1368132	1382250	+	4173	protein_coding	A-kinase anchoring protein 17A	-
704198	6479	7420	7064	8261	10408	8080	7466	8876	7864	7338	6799	7607	6957	7482	6772	7762	RBM39	NC_041763.1	70925062	70965844	-	4517	protein_coding	RNA binding motif protein 39%2C transcript variant X1	RRM_1
712370	5698	5667	6395	7906	9831	8387	9585	8970	10173	7495	7653	11697	4172	4925	4735	4878	OGA	NC_041762.1	102278904	102314705	-	5425	protein_coding	O-GlcNAcase%2C transcript variant X2	Hyaluronidase_2
697742	5826	3868	3256	11839	4305	4831	4499	3378	20675	10003	6957	15819	1749	2810	2100	1698	PKM	NC_041760.1	48935313	48968834	-	3402	protein_coding	pyruvate kinase M1/2%2C transcript variant X3	PK
694603	9251	9015	8277	9161	3663	3904	3305	3201	8141	8130	7292	7536	4229	7218	6527	4325	HNRNPDL	NC_041758.1	51289950	51297214	+	4848	protein_coding	heterogeneous nuclear ribonucleoprotein D like	RRM_1
721161	8458	8056	7758	7029	5683	5741	5463	4619	7519	7981	9087	7323	5392	5149	7019	7363	TMEM259	NC_041772.1	783940	795151	-	3892	protein_coding	transmembrane protein 259%2C transcript variant X2	-
719090	7987	9516	8765	6989	3759	5832	4054	3926	7351	10464	10462	8245	3139	4461	4107	4992	SNRNP70	NC_041772.1	49059382	49083587	+	1972	protein_coding	small nuclear ribonucleoprotein U1 subunit 70%2C transcript variant X1	RRM_1
717428	6137	8382	6670	6589	9603	9601	9884	8441	6917	7784	7101	7312	3733	5160	5442	5642	SF1	NC_041767.1	9763965	9778273	+	4312	protein_coding	splicing factor 1%2C transcript variant X5	KH_1
709935	7610	7975	9114	12394	8930	7873	6537	9486	8022	6417	7137	9406	1112	1230	1248	1262	PPP1CC	NC_041764.1	110377171	110401402	-	2576	protein_coding	protein phosphatase 1 catalytic subunit gamma%2C transcript variant X1	Metallophos
701508	6201	7096	6592	5282	5419	5035	6474	5661	5220	7981	6991	7219	6664	9211	6988	9405	RPL38	NC_041769.1	70538026	70544194	+	481	protein_coding	ribosomal protein L38%2C transcript variant X5	-
709896	8685	8528	8587	8582	9024	8940	8852	7456	6910	6818	6920	6620	2855	2124	2203	2142	ITM2B	NC_041770.1	26654777	26683707	+	1824	protein_coding	integral membrane protein 2B	-
713565	10325	8243	8054	10315	3836	3603	2651	3854	13793	9323	9463	11153	1577	1234	1264	1644	GIMAP6	NC_041756.1	176617702	176625326	-	4535	protein_coding	GTPase%2C IMAP family member 6%2C transcript variant X7	-
703765	1050	1071	973	897	28845	17117	19096	17235	894	711	741	663	14765	35333	17091	10189	DNAJA1	NC_041768.1	50846408	50861109	-	2165	protein_coding	DnaJ heat shock protein family (Hsp40) member A1%2C transcript variant X1	DnaJ_C
713427	6871	7797	6875	7997	8173	8343	8766	7557	6345	6483	6253	5993	5105	6596	7447	7566	ILF3	NC_041772.1	10410090	10451698	+	9082	protein_coding	interleukin enhancer binding factor 3%2C transcript variant X1	-
699497	4742	6651	9699	7858	10876	9177	12455	10372	6121	5740	6332	7400	5236	3994	5974	10331	SYTL3	NC_041757.1	64974636	65101159	+	5579	protein_coding	synaptotagmin like 3%2C transcript variant X4	C2
697069	7076	9056	6692	9063	2184	3727	2318	2451	11008	11458	8895	12389	1983	2307	2237	4806	PLCG1	NC_041763.1	76396244	76435203	+	5308	protein_coding	phospholipase C gamma 1%2C transcript variant X1	PI-PLC-X
719762	4639	9282	9883	7565	2274	4882	4163	3793	7829	11598	12535	11914	873	2083	1392	1425	CD48	NC_041754.1	90200634	90216801	+	1943	protein_coding	CD48 molecule%2C transcript variant X3	V-set
708735	8399	10451	8910	9518	8529	7388	6920	7158	7560	7902	6748	7104	1612	1821	1169	1123	MBNL1	NC_041755.1	54504300	54725861	+	9008	protein_coding	muscleblind like splicing regulator 1%2C transcript variant X5	-
721436	4582	6008	4579	5213	7747	7863	7040	6938	6209	5179	4891	9080	6136	12470	14270	9934	MKNK2	NC_041772.1	1864311	1879621	-	3767	protein_coding	MAPK interacting serine/threonine kinase 2	Pkinase
694021	7109	9168	7219	11602	6294	7171	4917	7141	9107	8858	6818	10326	985	1391	643	1225	SEPTIN6	NC_041774.1	115894414	115974190	-	5073	protein_coding	septin 6%2C transcript variant X5	GTP_CDC
721716	7481	8558	8139	8242	3079	4162	3596	3193	6557	6898	7884	7635	3504	4898	6046	10727	PITPNM1	NC_041767.1	7016278	7030100	+	4619	protein_coding	phosphatidylinositol transfer protein membrane associated 1%2C transcript variant X1	IP_trans
713198	7853	8514	7347	7870	5492	5996	5550	5257	7923	7960	7961	9241	2665	2999	3764	8172	DGKZ	NC_041767.1	19388739	19437554	-	9667	protein_coding	diacylglycerol kinase zeta%2C transcript variant X9	C1_1
711949	1528	3180	3392	1982	10445	8339	9869	8133	1869	2029	2046	2100	19962	30177	29021	18337	PPP1R10	NC_041757.1	139297096	139316377	+	4654	protein_coding	protein phosphatase 1 regulatory subunit 10%2C transcript variant X2	-
694287	7980	11554	7222	11066	3854	7230	3400	4781	8319	10354	8411	9958	291	565	405	671	FCMR	NC_041754.1	64401011	64436662	-	4279	protein_coding	Fc fragment of IgM receptor%2C transcript variant X2	V-set
699565	4190	8352	6434	5197	3561	6499	6681	5907	3405	6562	5375	5412	5649	11927	8739	11001	RPS21	NC_041763.1	97543183	97544723	+	934	protein_coding	ribosomal protein S21%2C transcript variant X2	-
100425699	5812	9333	7893	9115	6005	7178	6626	5825	7492	7882	7967	8460	2958	3679	2915	4443	PRRC2B	NC_041768.1	8927292	9036161	-	11209	protein_coding	proline rich coiled-coil 2B%2C transcript variant X1	-
714090	4304	3105	2881	7511	1441	2042	1666	1747	16562	13011	10765	20183	1992	4490	3724	2071	TPI1	NC_041764.1	7032728	7036713	+	2301	protein_coding	triosephosphate isomerase 1%2C transcript variant X1	-
709520	6301	5395	5236	8407	10840	10725	11161	9706	5188	4911	4643	6098	5874	7742	8363	6975	PCBP1	NC_041766.1	38679667	38681414	-	1748	protein_coding	poly(rC) binding protein 1	KH_1
721238	6176	7752	6912	7831	6773	6827	5808	6153	6942	6337	5994	6982	4648	5486	6309	9998	PRPF8	NC_041769.1	1511865	1548872	-	7291	protein_coding	pre-mRNA processing factor 8	Mov34
703800	5662	10914	9271	10662	8244	7633	7289	7142	6662	6499	6766	6297	1975	2038	1756	2037	KAT6A	NC_041761.1	42518176	42641485	-	9176	protein_coding	lysine acetyltransferase 6A%2C transcript variant X2	MOZ_SAS
717204	6056	9584	10228	7248	8943	11690	12196	7349	5578	6685	6629	5077	1866	2805	1791	1452	CD44	NC_041767.1	30238717	30330444	-	5697	protein_coding	CD44 molecule (Indian blood group)%2C transcript variant X6	Xlink
717730	5306	7684	6482	7370	11766	9051	8986	9252	8522	7037	6724	7213	3939	3660	1855	2975	STK4	NC_041763.1	80201234	80315073	+	8857	protein_coding	serine/threonine kinase 4%2C transcript variant X3	Pkinase
714576	8548	4370	10832	4369	15242	4839	23147	4354	3288	1936	4417	1835	7496	5739	8598	5230	LOC714576	NC_041761.1	21616644	21617577	+	932	protein_coding	ferritin%2C heavy polypeptide 1-like	Ferritin
706883	5566	7034	6658	6359	6254	7781	8164	6518	6709	7098	6318	7201	3225	7137	3780	3005	NPM1	NC_041759.1	168774025	168795817	+	1866	protein_coding	nucleophosmin 1%2C transcript variant X1	-
721754	9864	8550	7148	9319	4972	4915	3828	4389	7999	7872	7448	8298	2243	2628	3177	5514	GRK2	NC_041767.1	7239881	7260433	-	3469	protein_coding	G protein-coupled receptor kinase 2	Pkinase
709283	5696	7529	6860	8051	14528	14714	15280	12884	4966	4279	4603	4450	2343	3385	2262	2135	IQGAP1	NC_041760.1	69237560	69353788	+	6613	protein_coding	IQ motif containing GTPase activating protein 1	CH
719645	5710	8529	7256	8939	8753	10672	8337	10073	6849	7153	6746	7676	2651	3566	2681	2788	DCAF8	NC_041754.1	90675926	90722744	+	7349	protein_coding	DDB1 and CUL4 associated factor 8%2C transcript variant X3	WD40
710552	5704	8095	6004	7876	5771	7620	6491	5601	7786	8085	6976	8934	3556	4643	2758	6730	PIK3CD	NC_041754.1	214758498	214833975	-	6599	protein_coding	phosphatidylinositol-4%2C5-bisphosphate 3-kinase catalytic subunit delta%2C transcript variant X2	PI3_PI4_kinase
715715	7157	8378	7915	8651	6649	6945	7441	6203	5904	5978	6304	6403	4387	4130	4845	6572	PRRC2A	NC_041757.1	137868971	137886082	-	6912	protein_coding	proline rich coiled-coil 2A%2C transcript variant X1	-
712322	5174	9227	6245	6367	5865	7788	4531	6181	10675	11287	8521	9964	688	1189	582	1107	CAMK4	NC_041759.1	108643818	108908892	+	12325	protein_coding	calcium/calmodulin dependent protein kinase IV%2C transcript variant X1	Pkinase
707133	5457	5850	5095	4796	5458	4923	8626	4823	4940	4687	4368	4928	6331	7308	5789	11641	RPS28	NC_041772.1	8213985	8214866	+	382	protein_coding	ribosomal protein S28	-
710753	8999	6943	7141	7545	6471	5599	5813	4363	7060	6550	7217	6861	2646	3835	4768	3177	PFN1	NC_041769.1	4793085	4796495	-	1373	protein_coding	profilin 1	-
706493	5388	9453	8322	9382	7041	7756	7624	5872	7192	7295	7141	6803	1709	1966	1668	2188	WNK1	NC_041764.1	755410	912271	+	12204	protein_coding	WNK lysine deficient protein kinase 1%2C transcript variant X22	Pkinase
703744	7520	9530	7425	7004	5947	9277	4834	6289	7522	8220	7830	7046	1489	2986	2647	4365	TNFRSF25	NC_041754.1	218052108	218057449	+	1939	protein_coding	TNF receptor superfamily member 25	Death
706423	6380	6807	6039	7540	13383	8951	9102	9263	6611	5545	4981	5792	3619	4117	3266	3073	HNRNPC	NC_041760.1	83095820	83158977	-	4706	protein_coding	heterogeneous nuclear ribonucleoprotein C (C1/C2)%2C transcript variant X13	RRM_1
715307	3516	949	1147	2392	3849	1938	3861	2695	4318	2653	2573	4952	21211	23981	30961	28803	DDIT4	NC_041762.1	65504516	65506615	-	1827	protein_coding	DNA damage inducible transcript 4%2C transcript variant X1	-
693452	3951	5100	4973	4862	17487	13031	14829	14159	3431	3264	3774	3594	5625	6894	7178	5055	SARAF	NC_041761.1	30336055	30356717	-	2610	protein_coding	store-operated calcium entry associated regulatory factor%2C transcript variant X1	-
711720	5726	6442	5456	5153	12494	10381	10061	10797	5065	5823	5597	5889	3951	5327	5315	9773	ESYT1	NC_041764.1	55687825	55705777	+	5116	protein_coding	extended synaptotagmin 1%2C transcript variant X1	C2
574231	6889	6459	4036	9826	5393	7783	5464	6498	11955	7592	5630	11865	1748	5117	4875	2613	CCR7	NC_041769.1	51706765	51717446	-	1137	protein_coding	C-C motif chemokine receptor 7	7tm_1
708897	6680	8076	6946	9397	7629	8726	7983	7395	7867	7191	6554	7549	2089	3618	2424	2282	CSDE1	NC_041754.1	109458426	109499123	+	4390	protein_coding	cold shock domain containing E1%2C transcript variant X4	CSD
704016	5438	6903	4497	5082	4907	5864	4961	5876	5310	6509	3721	6408	6049	7696	3767	11822	RPS29	NC_041760.1	111774401	111777147	-	276	protein_coding	ribosomal protein S29	-
707163	3636	6229	4854	6953	8901	7084	7267	7157	5473	5214	4972	5508	9416	8479	7995	15125	UBR5	NC_041761.1	102525673	102680042	-	9928	protein_coding	ubiquitin protein ligase E3 component n-recognin 5%2C transcript variant X2	HECT
698045	4338	6222	5675	6778	6762	6573	6045	5860	6771	6063	6198	6852	6937	6650	7442	12999	LOC698045	NC_041759.1	137802853	137935653	+	10053	protein_coding	ankyrin repeat and KH domain-containing protein 1%2C transcript variant X3	KH_1
693942	8170	7743	7714	7501	8759	7648	5622	5518	10122	6171	7541	7061	1580	1384	1340	1353	ESYT2	NC_041756.1	184677046	184778243	-	6298	protein_coding	extended synaptotagmin 2%2C transcript variant X3	C2
708740	6127	7302	5660	5733	2994	5016	3441	2753	7543	8423	7158	8319	4112	7232	7365	9762	YPEL3	NC_041773.1	27258582	27263727	+	2147	protein_coding	yippee like 3	-
701935	6404	7461	5800	5451	3863	5893	4563	3492	6902	8242	7946	6834	4001	6617	7295	8414	LRCH4	NC_041756.1	42655246	42666921	-	3300	protein_coding	leucine rich repeats and calponin homology domain containing 4	CH
100270700	8288	9956	9212	0	8663	9745	6753	0	7870	8199	6914	0	4208	7209	3397	0	RPS4Y1	NC_027914.1	122137	147116	+	1233	protein_coding	ribosomal protein S4 Y-linked 1	Ribosomal_S4e
100428938	5325	8049	5370	5779	8854	7797	7395	7574	7952	7662	6654	8242	2515	4211	3795	2880	BCL9L	NC_041767.1	111958418	111989106	-	8937	protein_coding	BCL9 like%2C transcript variant X1	-
720807	7826	9704	7694	10982	4189	4726	3644	4131	8499	8104	7452	9843	351	544	480	575	SEPTIN9	NC_041769.1	73657429	73872650	+	7799	protein_coding	septin 9%2C transcript variant X2	GTP_CDC
704383	7961	8151	8568	10927	6845	5544	6341	6173	5988	5310	6185	6502	2913	3100	3260	2727	IL10RA	NC_041767.1	111042734	111058413	+	3702	protein_coding	interleukin 10 receptor subunit alpha	-
714977	6842	8697	7903	7327	4428	4876	3894	3620	9356	8196	8599	9742	1640	1051	1092	2489	TMC6	NC_041769.1	74481622	74497820	-	3330	protein_coding	transmembrane channel like 6%2C transcript variant X2	-
698590	6719	8176	5298	8905	2491	3525	2396	2966	12083	9059	6210	11894	1345	1407	1287	2027	FAM102A	NC_041768.1	12618285	12658002	+	4136	protein_coding	family with sequence similarity 102 member A	-
106995245	0	0	0	27200	0	0	14	32177	0	0	0	31297	0	0	0	8853	LOC106995245	NC_041774.1	70937330	70969776	-	19274	lncRNA	uncharacterized LOC106995245%2C transcript variant X4	-
714901	346	311	353	413	4744	2585	4388	3536	274	252	289	318	24441	47633	41806	21265	DDIT3	NC_041764.1	57091125	57095818	-	1952	protein_coding	DNA damage inducible transcript 3%2C transcript variant X3	-
707047	4730	7107	6006	6956	5257	6328	5274	5365	6450	6114	5993	6484	6963	6989	8243	13188	TRRAP	NC_041756.1	40974342	41112188	+	12878	protein_coding	transformation/transcription domain associated protein%2C transcript variant X2	PI3_PI4_kinase
701504	19965	2942	8001	8269	235	41	308	161	12213	1653	3927	4302	190	40	188	1093	LOC701504	NC_041766.1	17331100	18131070	+	7465	protein_coding	immunoglobulin kappa light chain%2C transcript variant X50	C1-set
716006	1653	2128	2036	1759	2959	2764	3067	2949	2323	2442	2552	2476	15609	34002	29968	25285	HEXIM1	NC_041769.1	56409872	56414684	+	4813	protein_coding	HEXIM P-TEFb complex subunit 1	-
702468	4924	4789	3875	6661	10624	20365	11155	10181	8491	4578	4116	5213	2536	4875	4053	4433	BIRC3	NC_041767.1	95586217	95607579	+	6867	protein_coding	baculoviral IAP repeat containing 3	BIR
712907	5065	5522	5609	6791	9644	8837	8278	8615	6672	5763	6186	6586	4458	5820	6168	5700	KDM2A	NC_041767.1	7269342	7424733	-	8239	protein_coding	lysine demethylase 2A	zf-CXXC
713236	5750	9391	9446	8297	3910	4647	3346	3861	8342	8052	9856	9051	949	895	721	1275	GIMAP8	NC_041756.1	176402520	176435551	+	5131	protein_coding	GTPase%2C IMAP family member 8%2C transcript variant X1	-
100428012	8448	6750	6455	7066	4533	3607	3247	3405	7585	7352	7106	7989	2722	2331	3800	9828	ARHGAP4	NC_041774.1	149894938	149914473	-	4499	protein_coding	Rho GTPase activating protein 4%2C transcript variant X5	RhoGAP
699467	7619	8623	7934	7707	6306	6041	5082	5019	7426	7105	6409	7629	1686	2061	1383	1936	CD3E	NC_041767.1	111360597	111372178	+	1549	protein_coding	CD3e molecule%2C transcript variant X1	-
711104	5709	7183	6635	6231	5999	6363	5364	5223	9287	8733	7536	10023	2781	3048	2100	2829	LOC711104	NC_041756.1	165781692	165848890	+	11640	protein_coding	putative RNA-binding protein Luc7-like 2%2C transcript variant X8	-
720965	7664	8494	7567	8238	4164	5897	4206	4104	6427	7050	6214	6933	2183	4313	3487	1707	NCL	NC_041765.1	118881734	118891798	-	2970	protein_coding	nucleolin%2C transcript variant X1	RRM_1
718759	7157	8808	7084	9071	6086	6766	5080	5667	7242	7168	6312	6725	1677	1928	1210	1670	ADAR	NC_041754.1	96402273	96449172	+	6992	protein_coding	adenosine deaminase RNA specific%2C transcript variant X1	z-alpha
708885	4986	9793	7215	7784	9302	9288	7833	8320	6344	6805	6277	5872	1391	1457	1025	1101	CDC42SE2	NC_041759.1	128728714	128846291	+	3690	protein_coding	CDC42 small effector 2%2C transcript variant X1	-
rna-NC_005943.1:608..1554	4322	2482	10780	3559	3675	2560	15102	2600	2525	1789	6610	3027	9179	2448	29735	8279	-	NC_005943.1	608	1554	+	947	-	s-rRNA	-
705874	6925	8942	5246	7571	4895	5684	3207	3969	9057	8489	6105	8496	1551	2498	1619	2051	MLXIP	NC_041764.1	121927718	121997888	+	8726	protein_coding	MLX interacting protein%2C transcript variant X2	-
694372	12845	1029	18713	837	4581	440	6511	449	11796	906	16747	776	2101	709	6388	480	LOC694372	NC_041757.1	138329782	138483853	+	1828	protein_coding	class I histocompatibility antigen%2C Gogo-B*0103 alpha chain-like%2C transcript variant X4	MHC_I
716810	3985	6761	5322	6864	9923	8783	9421	8920	6796	6162	5593	6723	4344	5186	3079	4582	PHIP	NC_041757.1	93985601	94123334	+	12067	protein_coding	pleckstrin homology domain interacting protein%2C transcript variant X1	Bromodomain
695282	6603	7314	7261	7193	7875	7735	8688	7104	5885	5864	5926	5829	3705	3902	4036	2808	DAZAP2	NC_041764.1	50866935	50872045	+	2041	protein_coding	DAZ associated protein 2%2C transcript variant X1	-
719253	6889	7479	7499	8693	10441	9672	7705	9721	4303	4794	5119	4986	2949	3685	2768	3778	IFI16	NC_041754.1	91909499	91951972	-	2627	protein_coding	interferon gamma inducible protein 16	PAAD_DAPIN
695652	5634	7795	5783	7000	10833	9907	7627	10220	6753	5949	4899	5779	1881	2623	2743	2670	CYLD	NC_041773.1	37840745	37900595	+	8671	protein_coding	CYLD lysine 63 deubiquitinase%2C transcript variant X1	UCH
100424656	5092	6744	7923	8928	5943	6748	6783	6041	6325	6245	8505	8543	1362	1352	1395	1980	FNBP1	NC_041768.1	10465819	10630128	+	6206	protein_coding	formin binding protein 1%2C transcript variant X4	-
713807	6526	9291	6556	8077	2922	5206	2649	3859	9090	10213	7526	10930	514	647	344	688	CD4	NC_041764.1	6953431	6986331	+	4393	protein_coding	CD4 molecule%2C transcript variant X1	ig
721865	4301	6301	5760	4816	4574	4440	5093	3711	7175	6377	6306	6953	4579	11517	12313	6523	POLR2A	NC_041769.1	7252061	7293579	+	6753	protein_coding	RNA polymerase II subunit A	-
699095	6031	6494	7128	7748	10112	8283	8672	7592	4492	4227	4813	4926	4618	3954	4694	7839	PPP6R1	NC_041772.1	54968699	54999505	-	4128	protein_coding	protein phosphatase 6 regulatory subunit 1%2C transcript variant X4	-
707785	2271	4857	4456	5379	6466	6940	7870	8394	4711	4646	5216	5459	8231	6815	9303	18941	KIAA1109	NC_041758.1	119982466	120193355	+	16104	protein_coding	KIAA1109 ortholog%2C transcript variant X1	-
714432	4869	4588	4873	4474	13403	11106	13027	11538	4248	4296	4231	4136	4567	7967	6424	6728	EWSR1	NC_041763.1	22249801	22282881	-	3859	protein_coding	EWS RNA binding protein 1%2C transcript variant X5	zf-RanBP
700918	6797	7444	7622	9532	6345	5708	7476	5746	5625	5845	6280	6606	2372	2750	2664	3292	DIAPH1	NC_041759.1	138892795	138998948	-	6635	protein_coding	diaphanous related formin 1%2C transcript variant X1	FH2
695382	6636	8910	8401	9307	3890	4615	4490	5172	7983	7330	7068	8074	672	851	872	945	RASSF5	NC_041754.1	64016874	64096128	+	4172	protein_coding	Ras association domain family member 5%2C transcript variant X1	RA
704332	5545	7498	6724	7883	6159	7390	5874	6195	7091	6217	5610	8058	2381	2527	3503	6123	XPO6	NC_041773.1	26444234	26560462	-	4491	protein_coding	exportin 6%2C transcript variant X1	-
713958	6704	5848	5078	5581	5749	5312	5091	4780	8520	7699	6395	7573	4941	5412	5211	4240	SRSF1	NC_041769.1	38795317	38814981	+	7219	protein_coding	serine and arginine rich splicing factor 1%2C transcript variant X2	RRM_1
713162	3519	3673	3165	3083	13908	12295	12396	11364	3133	2881	2477	2683	8150	10891	12324	12216	CHD4	NC_041764.1	6721709	6760462	-	6760	protein_coding	chromodomain helicase DNA binding protein 4%2C transcript variant X3	SNF2_N
712880	4728	5316	5058	6393	8308	6052	6958	6358	5968	5271	5066	5987	6455	5514	6737	13468	CNOT1	NC_041773.1	45767685	45879880	-	8481	protein_coding	CCR4-NOT transcription complex subunit 1%2C transcript variant X1	Not1
707555	4998	5914	7130	5456	3396	4121	5726	2865	8891	8680	10030	9502	1348	929	3304	4327	LOC707555	NC_041766.1	1427377	1454134	+	2808	protein_coding	tyrosine-protein kinase ZAP-70%2C transcript variant X1	Pkinase_Tyr
711782	5227	6650	7435	11202	3441	3915	4458	3381	7153	6350	9194	8670	2458	1726	2791	5445	SYNE1	NC_041757.1	58291310	58820670	-	29043	protein_coding	spectrin repeat containing nuclear envelope protein 1%2C transcript variant X2	CH
718051	2510	4880	3911	4717	12091	12323	11303	13871	4457	4562	5512	4868	5189	5860	4825	7845	LYST	NC_041754.1	13151538	13368498	+	14891	protein_coding	lysosomal trafficking regulator%2C transcript variant X4	Beach
698844	6349	7968	8919	10720	4503	7425	6867	6869	4311	4860	5976	5409	2584	2540	3318	3962	GPR183	NC_041770.1	81025952	81039048	-	1817	protein_coding	G protein-coupled receptor 183	7tm_1
721164	7275	6967	5248	7323	9332	6478	5368	6633	7086	6428	5026	7113	1828	1819	1002	2182	CNN2	NC_041772.1	795617	811106	+	2779	protein_coding	calponin 2%2C transcript variant X1	CH
702385	6518	6019	6562	5312	3255	3466	2560	2935	8059	8321	10750	9778	1858	2828	3453	2374	RASSF1	NC_041755.1	106457822	106469446	-	2850	protein_coding	Ras association domain family member 1%2C transcript variant X2	RA
703193	4520	4131	4146	3559	8806	6243	6588	7276	3155	2653	2641	2570	11078	19530	16340	8372	HSPA5	NC_041768.1	15428342	15433501	+	2584	protein_coding	heat shock protein family A (Hsp70) member 5	HSP70
716813	5920	8029	7505	6827	6260	6685	7406	5711	5854	5928	6689	6046	2671	2849	3456	3618	S1PR1	NC_041754.1	122912933	122917880	-	3067	protein_coding	sphingosine-1-phosphate receptor 1%2C transcript variant X1	7tm_1
700254	4219	6114	5309	7460	9232	9446	7590	9574	7459	6779	6169	7616	1770	1654	1353	1838	NSD3	NC_041761.1	38732164	38848300	-	13004	protein_coding	nuclear receptor binding SET domain protein 3%2C transcript variant X5	PWWP
697080	7027	7615	7514	9927	7696	6940	9103	6299	5021	5344	5430	4468	640	954	860	853	ACTR2	NC_041766.1	43474059	43516484	-	5635	protein_coding	actin related protein 2%2C transcript variant X1	Actin
696205	3489	6310	5370	6403	10438	8822	8271	9240	5045	4691	4792	5218	4403	4799	5318	7563	SPEN	NC_041754.1	208838220	208935989	-	12883	protein_coding	spen family transcriptional repressor%2C transcript variant X1	RRM_1
696862	5561	7642	5772	6880	7561	6859	7103	7503	7140	6600	5127	7161	2656	2764	2741	4542	SATB1	NC_041755.1	29263868	29363646	+	12298	protein_coding	SATB homeobox 1%2C transcript variant X4	CUT
701237	6190	6137	6173	5434	7847	7680	7699	7190	6069	4970	5433	5139	3503	4153	4592	7550	IKBKG	NC_041774.1	150640321	150674578	-	3728	protein_coding	inhibitor of nuclear factor kappa B kinase regulatory subunit gamma%2C transcript variant X3	-
697263	6143	6630	6256	7309	7997	7733	7006	7135	5514	5308	4917	5638	2408	3396	2364	3205	NONO	NC_041774.1	68273102	68292179	+	3165	protein_coding	non-POU domain containing octamer binding	RRM_1
706325	4001	2915	2150	6277	6331	5418	4367	5603	16275	8615	5256	13984	617	906	613	697	PGK1	NC_041774.1	74831778	74854505	+	1803	protein_coding	phosphoglycerate kinase 1	-
711174	6020	6156	5696	4949	5634	5941	4798	4913	5845	4534	4546	4313	5459	7620	5541	7425	LOC711174	NC_041772.1	9577815	9578453	-	639	protein_coding	60S ribosomal protein L21	-
717573	7508	6945	5839	6519	6109	11073	5311	7364	4890	6400	6315	6260	732	2120	1671	2391	CDC25B	NC_041763.1	62679714	62690426	-	3754	protein_coding	cell division cycle 25B%2C transcript variant X3	Rhodanese
713433	5545	5924	5456	4783	6528	5622	6883	4634	5775	6227	5700	5739	3434	6407	6114	4503	FUS	NC_041773.1	28610035	28622400	+	2846	protein_coding	FUS RNA binding protein%2C transcript variant X1	zf-RanBP
698008	3806	6182	5549	6140	5618	5735	4450	4575	7679	8169	6928	8480	3560	4950	3862	3977	BTAF1	NC_041762.1	92087389	92193905	+	8215	protein_coding	B-TFIID TATA-box binding protein associated factor 1%2C transcript variant X1	SNF2_N
717926	2085	2326	2323	2117	24139	16601	17111	18749	1334	1484	1445	1355	6887	8350	7618	10321	STIP1	NC_041767.1	10340915	10360696	-	2206	protein_coding	stress induced phosphoprotein 1	-
705622	4699	5155	4219	5565	12831	12354	11810	11304	5073	4576	4218	4326	3158	3514	3391	2609	CNBP	NC_041755.1	147327813	147344503	+	2997	protein_coding	CCHC-type zinc finger nucleic acid binding protein%2C transcript variant X2	zf-CCHC
697538	3041	4026	4006	3571	11912	8817	11593	9124	3188	3369	2991	3034	7415	16042	14219	5442	EIF5	NC_041760.1	165628884	165637800	+	4160	protein_coding	eukaryotic translation initiation factor 5%2C transcript variant X1	-
711825	2596	4975	4353	4080	9287	8055	8082	7547	3540	3911	4024	3785	9336	7956	9563	16465	SETD2	NC_041755.1	103009809	103161428	-	8885	protein_coding	SET domain containing 2%2C histone lysine methyltransferase%2C transcript variant X6	SET
700320	7005	4286	3828	3819	6487	3657	4459	3946	6019	6806	6021	6433	6482	7187	8029	7423	CLK1	NC_041765.1	88117307	88128540	-	1860	protein_coding	CDC like kinase 1%2C transcript variant X1	Pkinase
719492	6678	6680	5470	6409	3075	2822	2530	2327	5072	4304	4647	6145	4093	4833	7248	9978	KLF2	NC_041772.1	15826626	15829690	+	2000	protein_coding	Kruppel like factor 2	zf-C2H2
715121	6170	8056	7883	6378	3864	4206	4261	3697	6449	6493	6711	6477	2738	3053	3188	3296	ARL4C	NC_041765.1	121930527	121934568	-	4042	protein_coding	ADP ribosylation factor like GTPase 4C	Arf
701389	7150	7848	7562	7358	3881	4795	3883	3559	5380	6471	6652	5123	1312	1415	1042	1431	ATP5F1A	NC_041771.1	36357884	36369864	+	1823	protein_coding	ATP synthase F1 subunit alpha	ATP-synt_ab
721882	6863	6236	5997	5878	6859	7501	7828	6278	3996	4118	4247	3914	2596	5104	5169	3098	CFL1	NC_041767.1	8697279	8703858	+	2533	protein_coding	cofilin 1%2C transcript variant X2	Cofilin_ADF
706324	5602	5741	5944	7770	6580	6339	7362	6706	4288	4424	5041	5208	2532	2864	4401	7309	UBA1	NC_041774.1	47151296	47176242	+	7073	protein_coding	ubiquitin like modifier activating enzyme 1%2C transcript variant X6	-
694309	6116	3141	2619	11242	1829	2010	1772	2916	12629	9094	6144	13100	626	930	957	592	LDHA	NC_041767.1	47176916	47189970	-	2164	protein_coding	lactate dehydrogenase A%2C transcript variant X1	-
696054	4605	5875	4816	5717	4735	4943	5154	4476	5118	5402	4442	5119	6473	10751	10903	4779	SRSF6	NC_041763.1	78696829	78702557	+	3732	protein_coding	serine and arginine rich splicing factor 6	RRM_1
700150	3315	3915	5479	4073	3024	3569	7117	4361	2446	2983	4080	4000	5364	7822	9971	17473	RPL36	NC_041772.1	5613281	5614545	+	504	protein_coding	ribosomal protein L36	-
697952	5398	6897	7131	7639	8074	6393	7320	7301	5991	5350	6157	6088	2576	2858	2844	1823	ELF1	NC_041770.1	19596866	19681713	-	4037	protein_coding	E74 like ETS transcription factor 1%2C transcript variant X1	Ets
707396	6506	5424	5214	6238	6214	5387	4856	5390	4542	3862	4210	3633	5782	5271	7923	12142	HIP1R	NC_041764.1	122700717	122729295	+	4847	protein_coding	huntingtin interacting protein 1 related%2C transcript variant X3	-
722044	7840	7910	5111	5756	5757	5652	3421	4396	6647	6680	5612	6236	2311	2361	2205	6292	RASGRP2	NC_041767.1	9796932	9816521	+	3298	protein_coding	RAS guanyl releasing protein 2%2C transcript variant X1	C1_1
700157	2911	4106	3591	6758	4652	4410	4738	4643	12036	8618	7731	12234	2094	2225	1740	2133	ZNF292	NC_041757.1	86039122	86146601	-	13008	protein_coding	zinc finger protein 292%2C transcript variant X3	-
720182	2866	3215	3233	2772	9061	6887	8787	6158	2163	1998	2700	2383	9450	15631	18810	9523	JUND	NC_041772.1	17816964	17818877	-	1914	protein_coding	JunD proto-oncogene%2C AP-1 transcription factor subunit	Jun
574100	6248	7122	6964	10197	2085	2795	1663	3623	7423	6439	7198	8451	909	1115	948	3022	IL16	NC_041760.1	58506600	58636433	+	5972	protein_coding	interleukin 16%2C transcript variant X1	PDZ
717941	5223	7112	4128	6636	3581	4928	2102	3369	11106	8751	6807	9628	1003	1439	1058	1145	DYRK2	NC_041764.1	67147737	67198104	+	8667	protein_coding	dual specificity tyrosine phosphorylation regulated kinase 2%2C transcript variant X2	Pkinase
697199	4288	5791	5095	3444	4696	5218	3666	2729	7475	9201	9686	8443	2502	2155	3279	3188	PGGHG	NC_041767.1	279944	286632	+	3466	protein_coding	protein-glucosylgalactosylhydroxylysine glucosidase%2C transcript variant X1	-
701083	6976	8409	6672	6395	5424	6630	5308	4783	4256	4938	5172	4739	2058	2290	2303	4342	PLD3	NC_041772.1	39555095	39586241	+	2832	protein_coding	phospholipase D family member 3%2C transcript variant X4	-
703220	4155	5346	4870	4497	6397	6545	8979	5737	4713	4440	4829	4759	6022	7342	5594	7674	IGF2R	NC_041757.1	10488719	10622044	-	8878	protein_coding	insulin like growth factor 2 receptor	-
721048	8621	5598	4486	8699	2301	2680	1620	1543	11243	7717	6055	9504	414	545	443	1034	LSP1	NC_041767.1	1929849	1969755	+	3917	protein_coding	lymphocyte specific protein 1%2C transcript variant X2	-
707329	5024	3951	4032	4068	9268	7667	13251	6556	2370	2008	2582	1862	8716	9411	12730	13133	CXCR4	NC_041765.1	21291083	21294316	-	1087	protein_coding	C-X-C motif chemokine receptor 4	7tm_1
705184	5666	5844	5224	6103	5629	4791	4500	4543	6018	4916	4924	4736	5186	4477	5134	8588	SNRNP200	NC_041766.1	687898	718175	-	6821	protein_coding	small nuclear ribonucleoprotein U5 subunit 200	Sec63
713613	5242	7191	6950	6430	5111	5814	6276	4839	4251	4873	5848	4890	3772	3491	4149	7765	MADD	NC_041767.1	18432873	18491203	-	6654	protein_coding	MAP kinase activating death domain%2C transcript variant X22	DENN
712899	5224	5618	4412	5485	7175	6178	6531	5679	3911	4393	4168	3961	5744	8390	9460	9527	MAP7D1	NC_041754.1	188412330	188442954	-	6770	protein_coding	MAP7 domain containing 1%2C transcript variant X5	-
719949	5030	6950	5891	6849	5390	5213	4884	4947	5889	5259	5072	5970	5075	4591	4779	5822	ARID1A	NC_041754.1	197983146	198069646	-	9016	protein_coding	AT-rich interaction domain 1A%2C transcript variant X1	ARID
703838	3631	5390	6397	11986	4187	3921	5043	4875	6285	5609	6143	9896	2126	2229	1978	2546	RASGRP1	NC_041760.1	14913188	14991106	-	5774	protein_coding	RAS guanyl releasing protein 1%2C transcript variant X3	C1_1
694823	3432	5129	4503	5477	7803	5556	6594	5990	4244	4397	4419	4282	8742	5362	5975	9528	LOC694823	NC_041766.1	12394555	12466430	+	11685	protein_coding	E3 SUMO-protein ligase RanBP2%2C transcript variant X1	Pro_isomerase
695870	4223	5433	5147	6482	8583	6625	6123	6924	6257	5139	5282	6333	4069	3264	3202	5284	SMCHD1	NC_041771.1	63905329	64054929	+	8041	protein_coding	structural maintenance of chromosomes flexible hinge domain containing 1	SMC_hinge
677712	6158	6569	5276	7181	8293	6771	6096	6742	7068	5882	5512	6128	863	866	672	818	ADD3	NC_041762.1	110555765	110685614	+	6077	protein_coding	adducin 3%2C transcript variant X3	Aldolase_II
100425863	1801	2366	2675	1890	3548	4054	4177	3066	712	1267	1552	895	12534	27267	26944	23774	TUBB4B	NC_041768.1	962868	977698	-	1889	protein_coding	tubulin beta 4B class IVb	Tubulin
704911	4141	5071	5288	5555	8311	7618	8716	8245	5644	5188	5205	5297	3086	4566	4252	3599	WDR26	NC_041754.1	81854259	81903319	-	7025	protein_coding	WD repeat domain 26%2C transcript variant X3	WD40
715233	6247	6728	5871	6449	5039	5397	4387	4840	6544	6172	5547	6331	2880	2923	2782	4043	DDX39B	NC_041757.1	137971385	137983383	+	2379	protein_coding	DExD-box helicase 39B%2C transcript variant X1	DEAD
717751	3746	5507	4843	4357	13434	10713	13202	8125	4544	3918	4478	3464	3964	4362	2445	2647	ERN1	NC_041769.1	60594802	60686360	-	8566	protein_coding	endoplasmic reticulum to nucleus signaling 1%2C transcript variant X2	Pkinase
721824	5963	4058	4680	7551	2377	1472	1610	2387	9961	6087	6784	12199	1621	1078	1733	6755	ACAP1	NC_041769.1	7112333	7126662	+	2582	protein_coding	ArfGAP with coiled-coil%2C ankyrin repeat and PH domains 1%2C transcript variant X1	PH
697337	4311	4587	4633	5119	4831	4395	4863	4809	4810	4285	4423	5004	6664	6539	8987	14222	SUPT5H	NC_041772.1	38699906	38735575	+	4884	protein_coding	SPT5 homolog%2C DSIF elongation factor subunit%2C transcript variant X1	KOW
702174	3493	5059	4238	3622	3661	3768	7271	3462	3657	4860	3919	4959	4817	7435	4461	11187	LOC702174	NC_041757.1	154830739	154831202	-	464	transcribed_pseudogene	40S ribosomal protein S15a pseudogene	-
705404	5217	8669	8470	6235	5666	8030	6424	5758	4404	5225	6478	4523	1002	1512	1347	1383	IL4R	NC_041773.1	25658898	25709063	+	3612	protein_coding	interleukin 4 receptor%2C transcript variant X1	-
703187	4161	8298	8989	8503	6638	8100	9081	7978	2728	3998	5771	4119	1736	1980	1985	2685	SYTL2	NC_041767.1	78927660	79089651	-	10553	protein_coding	synaptotagmin like 2%2C transcript variant X10	C2
715272	6166	5618	6655	15374	4005	4287	4989	4878	4931	4084	5451	6101	866	1069	1021	1500	RAPGEF1	NC_041768.1	8679452	8838334	+	7606	protein_coding	Rap guanine nucleotide exchange factor 1%2C transcript variant X8	-
711889	4676	4662	5064	4217	9143	7058	8457	7455	2768	3015	3310	2911	4865	8543	8911	6245	MYL6	NC_041764.1	55719938	55723211	+	835	protein_coding	myosin light chain 6%2C transcript variant X1	-
715065	4255	6781	6751	7442	6105	5436	5103	5122	5725	5612	6079	5611	2441	1367	1919	3693	SETX	NC_041768.1	8036912	8140510	+	11765	protein_coding	senataxin%2C transcript variant X2	-
700306	3119	4610	3743	4017	6845	6760	6729	6080	3380	3707	3219	2955	8795	8817	7834	11938	HTT	NC_041758.1	3190699	3356988	+	13447	protein_coding	huntingtin%2C transcript variant X1	-
701499	4429	8513	3465	5231	3129	5916	1893	3179	9772	10105	4898	8275	1240	1801	1476	3274	TMEM63A	NC_041754.1	83383057	83420234	-	5156	protein_coding	transmembrane protein 63A%2C transcript variant X4	-
705208	3799	5582	4548	4449	6385	4917	5443	5337	4549	5015	3923	4537	6263	10815	10348	4711	CCNL1	NC_041755.1	59447673	59462675	-	5150	protein_coding	cyclin L1%2C transcript variant X2	-
702840	5783	6170	5525	7236	2794	3373	2472	3159	8851	7966	7521	8758	651	1025	993	702	ARGLU1	NC_041770.1	88095717	88120613	-	1923	protein_coding	arginine and glutamate rich 1	-
715956	5333	6583	5559	5868	6851	6521	5497	5839	6501	6171	5578	6507	1355	1973	2654	1478	CTDSP2	NC_041764.1	57406078	57432877	-	5025	protein_coding	CTD small phosphatase 2%2C transcript variant X1	NIF
716794	4894	6969	4276	7777	8449	6817	5204	6747	5852	5503	3816	6221	2752	3173	2695	3198	SPTBN1	NC_041766.1	54006570	54218874	-	11136	protein_coding	spectrin beta%2C non-erythrocytic 1	CH
718339	656	365	515	539	7187	2273	4384	3085	597	334	462	378	24488	27856	31078	21100	IER5	NC_041754.1	38293539	38295872	+	2334	protein_coding	immediate early response 5	-
716336	6364	6185	6606	6387	7684	6339	7602	5978	4267	3956	4468	4028	1952	2376	2885	2192	TPM3	NC_041754.1	96866436	96903667	+	3475	protein_coding	tropomyosin 3%2C transcript variant X8	-
705238	5219	10989	7455	7025	3745	4167	2726	2824	6683	6907	5963	5389	1147	1095	1007	1255	BCL11B	NC_041760.1	161367735	161471547	-	8365	protein_coding	BAF chromatin remodeling complex subunit BCL11B%2C transcript variant X4	zf-C2H2
700471	5611	5526	6045	7224	3630	3675	4130	3899	3820	4646	5489	4988	3499	4044	6127	8036	FLII	NC_041769.1	18094060	18108528	-	4425	protein_coding	FLII actin remodeling protein%2C transcript variant X4	-
693951	5787	6849	6463	6868	4797	5096	4249	4914	7819	6649	6389	7287	943	803	661	970	FYB1	NC_041759.1	38934285	39099209	-	4999	protein_coding	FYN binding protein 1%2C transcript variant X5	SH3_2
710784	2967	6025	7183	5557	5266	7006	13758	5745	2629	2544	4203	2673	5389	10338	9854	2823	KLF6	NC_041762.1	4922738	4931496	-	4118	protein_coding	Kruppel like factor 6	-
713220	4201	5622	4762	5686	7545	7395	6678	6859	5900	5397	5102	6237	2328	2648	2601	2705	BAZ2A	NC_041764.1	56177056	56220244	-	9083	protein_coding	bromodomain adjacent to zinc finger domain 2A%2C transcript variant X1	MBD
702461	5614	5183	4949	6166	3713	3892	2617	3236	7463	7271	6434	8534	1842	1941	1277	2568	ANKZF1	NC_041765.1	106665703	106673138	+	2600	protein_coding	ankyrin repeat and zinc finger domain containing 1%2C transcript variant X2	-
719738	3923	6416	7939	5666	4935	7645	7623	5348	5633	6244	8709	4681	475	1448	654	576	CD84	NC_041754.1	90328216	90372741	+	9121	protein_coding	CD84 molecule%2C transcript variant X1	-
703949	3993	6232	4835	8091	5956	5623	5341	5692	7044	6618	5669	7083	1321	1396	1019	1318	LNPEP	NC_041759.1	93772463	93880359	+	13930	protein_coding	leucyl and cystinyl aminopeptidase	-
714291	4806	5998	5770	6666	5691	5389	6787	5679	7007	6126	6293	7637	610	757	707	963	CELF2	NC_041762.1	11603734	12468374	+	11937	protein_coding	CUGBP Elav-like family member 2%2C transcript variant X31	RRM_1
717232	2755	1970	2104	2184	2674	1727	2728	1891	2747	2169	2658	2737	11036	18968	25776	21936	IER2	NC_041772.1	12746933	12748795	+	1863	protein_coding	immediate early response 2	-
715615	10	1	9	2	15693	6123	14114	8313	14	9	12	9	14053	24423	23817	22011	HSPB1	NC_041756.1	44915073	44916786	-	892	protein_coding	heat shock protein family B (small) member 1	-
100423642	5362	7548	5907	6019	4460	4646	4674	3619	5287	5644	5546	6479	3544	3209	3263	5354	TMC8	NC_041769.1	74499150	74510824	+	3193	protein_coding	transmembrane channel like 8%2C transcript variant X1	-
710792	4263	6741	5718	5560	3986	5537	3842	4001	4732	5750	6436	6167	2440	3413	3346	5152	KIF21B	NC_041754.1	58397772	58452484	-	9952	protein_coding	kinesin family member 21B%2C transcript variant X4	Kinesin
574198	8041	8106	7540	7371	5620	6285	4404	5358	4184	3698	3952	4011	1238	1882	1652	1929	UCP2	NC_041767.1	67029922	67038811	-	2145	protein_coding	uncoupling protein 2%2C transcript variant X1	Mito_carr
700140	6093	6127	5155	6541	7049	8769	6865	6543	3873	3984	3723	3802	1889	4684	3303	2489	YBX1	NC_041754.1	181854452	181874621	-	1742	protein_coding	Y-box binding protein 1%2C transcript variant X2	CSD
696592	5054	8053	6290	7659	3125	3872	3106	3007	5702	7346	6630	7019	1238	1266	734	1847	ANKRD44	NC_041765.1	84097210	84417116	-	7488	protein_coding	ankyrin repeat domain 44%2C transcript variant X3	-
715390	4282	4923	4739	4257	3935	4166	4277	3729	3543	3819	4124	4154	6467	7244	9499	12759	CDC37	NC_041772.1	10152217	10164613	-	1977	protein_coding	cell division cycle 37	-
713310	5177	6058	5510	6794	5367	5454	5138	5260	5765	5319	5069	5956	3149	3454	3372	4196	ACIN1	NC_041760.1	85094665	85132236	-	7222	protein_coding	apoptotic chromatin condensation inducer 1%2C transcript variant X5	SAP
100568450	5242	6137	5647	6904	8177	6803	6789	6298	5096	4926	4833	4829	1795	1999	2275	1896	MATR3	NC_041759.1	136695199	136732337	+	4289	protein_coding	matrin 3%2C transcript variant X1	-
699242	5606	5196	5463	6409	7909	5887	7653	6483	5822	4557	4521	5335	1261	2239	2160	1146	CD164	NC_041757.1	13032328	13049876	-	4348	protein_coding	CD164 molecule%2C transcript variant X2	-
697233	3583	6277	5259	6560	6111	5392	4987	5149	7153	5977	5258	7206	3145	2811	2754	3577	KMT2E	NC_041756.1	131306398	131407395	+	7313	protein_coding	lysine methyltransferase 2E%2C transcript variant X2	PHD
697622	5013	6122	5910	6128	6819	6762	5798	6648	5239	4958	4808	5829	1824	2068	1764	1602	EIF3E	NC_041761.1	108370990	108416157	-	1612	protein_coding	eukaryotic translation initiation factor 3 subunit E%2C transcript variant X1	-
703717	4960	8483	6844	6920	6065	6885	6013	6287	4128	5926	5621	5161	1560	1514	1744	2153	SETD1B	NC_041764.1	121650088	121677810	+	8458	protein_coding	SET domain containing 1B%2C histone lysine methyltransferase	SET
718602	5773	6627	6196	7192	3734	4937	3754	3806	6104	5922	5439	6784	1647	1612	1580	1498	HNRNPUL2	NC_041767.1	11469936	11485098	+	5233	protein_coding	heterogeneous nuclear ribonucleoprotein U like 2%2C transcript variant X1	SPRY
719702	6088	4891	6759	4311	3350	2989	4714	1826	4213	4205	6305	4636	6350	8285	9125	3934	LOC719702	NW_021160161.1	96797	161975	-	3763	protein_coding	HLA class I histocompatibility antigen%2C B-46 alpha chain-like%2C transcript variant X4	MHC_I
106997687	2793	6518	4270	5441	11472	11781	9260	8819	4328	5104	4008	4585	2217	3978	1763	1739	ZC3HAV1	NC_041756.1	165459651	165530665	-	5863	protein_coding	zinc finger CCCH-type containing%2C antiviral 1%2C transcript variant X2	WWE
716910	7098	5223	6427	5487	3622	4171	4523	3108	4246	3087	3560	3807	2908	4782	4652	3110	CALR	NC_041772.1	12526141	12532633	+	1856	protein_coding	calreticulin	-
697814	5841	7733	5401	8251	3129	4165	2266	3474	5996	7159	5639	8602	666	872	650	1230	CD247	NC_041754.1	24791878	24881620	-	1823	protein_coding	CD247 molecule%2C transcript variant X1	-
707975	6202	6709	5808	6855	6296	6759	5649	5677	4411	4619	4115	4075	2036	2975	2174	1844	XRCC6	NC_041763.1	9846826	9923543	-	2560	protein_coding	X-ray repair cross complementing 6%2C transcript variant X3	SAP
700536	5237	5762	5917	6966	6463	7073	6848	6861	4531	4721	4664	5545	1580	2134	2023	3106	ARPC2	NC_041765.1	105620390	105657220	+	1499	protein_coding	actin related protein 2/3 complex subunit 2%2C transcript variant X1	-
574312	5250	8927	12426	3789	3304	3886	7745	1896	3118	5074	8522	2358	568	500	635	295	ITGB1	NC_041762.1	33839760	33899196	-	3915	protein_coding	integrin subunit beta 1%2C transcript variant X4	-
701930	10589	47	360	34	13525	91	1840	56	5522	13	172	15	60812	160	1449	1867	HBA1	NC_041773.1	195741	196739	+	737	protein_coding	hemoglobin subunit alpha 1	-
709484	4802	5789	5134	4994	5415	5198	4539	4900	3996	4407	4762	4777	4029	4112	5788	9422	CSNK1G2	NC_041772.1	1764635	1800868	+	2916	protein_coding	casein kinase 1 gamma 2	Pkinase
710575	2050	2067	2381	2176	2989	2259	3538	2716	1967	1988	2350	2378	14809	16763	22732	22008	SEPHS2	NC_041773.1	27841808	27844085	-	2278	protein_coding	selenophosphate synthetase 2	-
700892	4592	5878	6965	5676	6040	5682	8805	5039	5199	4524	5702	5183	1026	1489	1228	865	IDS	NC_041774.1	145506919	145533651	-	6163	protein_coding	iduronate 2-sulfatase%2C transcript variant X3	Sulfatase
718834	5672	4921	4973	5702	3193	3601	3366	3301	6116	5133	6048	6818	2771	3152	4007	6315	PKN1	NC_041772.1	14051553	14092008	+	3434	protein_coding	protein kinase N1%2C transcript variant X3	Pkinase
717668	5657	5604	5245	7069	4027	4835	4150	3847	6059	5267	5612	6507	1810	2521	2669	1661	HNRNPF	NC_041762.1	44122914	44147600	-	2965	protein_coding	heterogeneous nuclear ribonucleoprotein F%2C transcript variant X1	RRM_1
697731	4044	6388	4876	7195	6944	6024	5595	5916	6239	6069	5340	6365	1838	2279	1811	1963	SREK1	NC_041759.1	64738588	64777732	+	12704	protein_coding	splicing regulatory glutamic acid and lysine rich protein 1%2C transcript variant X5	RRM_1
677709	5736	7865	6334	7008	5115	5460	3442	4203	5362	5493	4625	5113	1715	1293	1428	2531	TOP2B	NC_041755.1	21996833	22063377	+	5856	protein_coding	DNA topoisomerase II beta%2C transcript variant X1	DNA_gyraseB
698437	4531	6787	6535	4933	5088	7021	6023	5379	4762	6221	6300	5548	1124	2032	1254	1859	MPZL1	NC_041754.1	25079814	25143964	+	4913	protein_coding	myelin protein zero like 1%2C transcript variant X3	V-set
713181	4741	5908	4959	5293	5298	5132	5076	4371	3848	4310	4216	4057	5297	5586	7383	5341	HNRNPA0	NC_041759.1	135144583	135146334	-	1752	protein_coding	heterogeneous nuclear ribonucleoprotein A0	RRM_1
697188	4814	6573	6299	5374	4241	4228	4057	3551	5015	5641	6113	5369	3071	3071	3816	3243	CDKN1B	NC_041764.1	14091595	14096810	+	2649	protein_coding	cyclin dependent kinase inhibitor 1B%2C transcript variant X1	-
701570	7964	8132	8986	4260	2096	2763	1599	1517	5355	7208	9437	4881	544	560	501	1046	DPEP2	NC_041773.1	55200346	55207944	-	3118	protein_coding	dipeptidase 2%2C transcript variant X1	-
697643	5664	8591	4972	7051	4138	4065	2806	3327	7672	6925	4771	6570	988	1601	895	1137	ITGA6	NC_041765.1	59539808	59619072	+	5617	protein_coding	integrin subunit alpha 6%2C transcript variant X1	FG-GAP
705333	6325	3790	4090	3631	8084	4808	5175	3233	3531	3265	3138	2130	8985	5396	6544	5649	GPX4	NC_041772.1	879102	881951	+	1169	protein_coding	glutathione peroxidase 4%2C transcript variant 1	-
715518	6024	6069	4035	5063	4786	5871	2584	3692	7624	5855	4943	6344	1888	2186	2643	2871	LTB	NC_041757.1	137930251	137932324	+	913	protein_coding	lymphotoxin beta%2C transcript variant X1	-
708029	4085	6050	5155	6667	5496	5924	4031	5214	4154	4181	4313	3577	3666	3164	3054	4002	PRKDC	NC_041761.1	48331662	48521183	-	13479	protein_coding	protein kinase%2C DNA-activated%2C catalytic subunit%2C transcript variant X1	PI3_PI4_kinase
700945	5429	5307	5455	5889	6149	6112	6088	5635	4432	3813	4358	4719	2769	4441	4577	4928	HDLBP	NC_041765.1	128652019	128740989	-	6918	protein_coding	high density lipoprotein binding protein%2C transcript variant X1	KH_1
700748	3166	6543	4710	7626	4545	5188	4044	4763	6664	6706	6065	7264	887	1058	761	809	PAG1	NC_041761.1	81445884	81621563	-	12387	protein_coding	phosphoprotein membrane anchor with glycosphingolipid microdomains 1%2C transcript variant X1	-
709492	2450	2427	2555	2936	12722	7866	10788	8443	1606	1621	1725	1842	8823	10911	12049	14135	AARS	NC_041773.1	61230651	61267469	+	3728	protein_coding	alanyl-tRNA synthetase%2C transcript variant X1	-
716082	5475	6878	5802	6928	6806	6688	5436	5380	5275	5280	5131	5228	828	1194	813	563	WASF2	NC_041754.1	197239307	197332265	+	5938	protein_coding	WASP family member 2%2C transcript variant X1	-
712439	4622	4909	5362	4517	5539	4714	5099	4152	4251	4628	4841	4523	3981	7336	5956	5269	SFPQ	NC_041754.1	189446338	189463106	+	8896	protein_coding	splicing factor proline and glutamine rich%2C transcript variant X1	RRM_1
705431	4725	4803	4521	7311	6388	5445	5785	5325	6710	4813	5027	6285	2268	3061	2354	2033	NCOA3	NC_041763.1	82707023	82865268	+	8383	protein_coding	nuclear receptor coactivator 3%2C transcript variant X1	DUF1518
718881	3442	4704	3811	5057	9614	8173	7178	8089	5144	4988	5023	5174	2812	3565	2420	3324	RBM33	NC_041756.1	181646053	181780639	+	10460	protein_coding	RNA binding motif protein 33%2C transcript variant X1	-
novel.3171	4630	5354	6191	5219	7233	7709	6831	6282	5557	5493	5688	5461	1391	2139	876	1820	-	NC_041765.1	88428254	88441116	+	6438	-	- && O00370.1 RecName: Full=LINE-1 retrotransposable element ORF2 protein; Short=ORF2p; Includes: RecName: Full=Reverse transcriptase; Includes: RecName: Full=Endonuclease && -	-
719811	4924	6501	6881	4864	3847	5571	5780	3850	4149	4503	6817	4211	1857	4623	3084	3129	LOC719811	NW_021162009.1	74504	80217	+	1508	protein_coding	ADP/ATP translocase 3	Mito_carr
701340	2991	6435	5185	5604	6004	6632	6025	5783	5200	5409	4853	5341	3158	3422	2734	4499	HIVEP2	NC_041757.1	46518067	46713754	-	15865	protein_coding	human immunodeficiency virus type I enhancer binding protein 2%2C transcript variant X7	-
696916	5012	5884	5543	5300	3830	4221	3804	3658	6025	5321	5942	5944	2383	2332	3033	6108	NISCH	NC_041755.1	108611771	108650958	+	6253	protein_coding	nischarin%2C transcript variant X1	PX
702628	4798	6186	5655	5863	5327	5438	5430	4594	5781	5378	6252	5485	1261	2085	1196	1165	HECA	NC_041757.1	42774987	42821749	+	6774	protein_coding	hdc homolog%2C cell cycle regulator	-
718244	3947	7897	4883	3748	3823	6746	3662	3350	3662	6089	4067	3827	3269	7929	3645	3120	RPL14	NC_041755.1	96421839	96426552	+	887	protein_coding	ribosomal protein L14%2C transcript variant X1	-
713211	4925	5681	5272	5679	6385	6197	7092	5393	3975	4353	4644	3870	2763	3355	3071	3040	EIF3A	NC_041762.1	119513816	119564194	-	5951	protein_coding	eukaryotic translation initiation factor 3 subunit A	-
711873	2079	3949	3221	5299	15237	11850	12072	12829	3710	3011	3395	3590	1821	3646	2410	1690	AGO2	NC_041761.1	140743536	140859579	-	12711	protein_coding	argonaute RISC catalytic component 2%2C transcript variant X1	Piwi
693811	4481	5554	5173	4371	6426	5885	5413	5308	3182	4082	3981	3436	4103	7363	4942	5181	COX4I1	NC_041773.1	72827973	72835944	+	827	protein_coding	cytochrome c oxidase subunit IV isoform 1	COX4
709158	5483	6274	5841	5761	4423	5824	4703	4807	4952	5424	5600	5168	1718	2739	2906	3468	SMARCC2	NC_041764.1	55724017	55751384	-	5168	protein_coding	SWI/SNF related%2C matrix associated%2C actin dependent regulator of chromatin subfamily c member 2%2C transcript variant X3	SWIRM
677702	4663	4871	4876	4457	6916	6825	7183	5875	4558	3718	3908	4063	3358	7140	5003	2922	TMBIM6	NC_041764.1	49329287	49377732	+	3295	protein_coding	transmembrane BAX inhibitor motif containing 6%2C transcript variant X4	-
713910	3005	4072	3660	4349	7526	5828	5759	5733	4249	3726	3646	3798	7669	6413	6379	10413	TPR	NC_041754.1	43535223	43598542	-	8776	protein_coding	translocated promoter region%2C nuclear basket protein%2C transcript variant X1	-
714044	5532	5224	5769	6458	6802	6475	5833	6140	4576	3905	4189	4381	2109	1999	2684	3686	HCLS1	NC_041755.1	154675253	154705295	+	2090	protein_coding	hematopoietic cell-specific Lyn substrate 1	SH3_1
706455	7022	5998	5748	7682	4814	4672	5517	4228	3913	3465	3432	3818	1103	1596	1318	1114	RHOA	NC_041755.1	105452481	105510015	-	2034	protein_coding	ras homolog family member A	Ras
695362	2234	2468	1522	2176	10482	7975	10426	7344	1511	2062	1377	1427	9350	16342	13039	8759	MAT2A	NC_041766.1	22934053	22940306	-	2614	protein_coding	methionine adenosyltransferase 2A	-
703414	6952	4308	4155	6302	1697	2205	1137	1872	5555	3826	4417	5709	2633	2922	4282	3901	H1FX	NC_041755.1	147187305	147188513	+	1209	protein_coding	H1 histone family%2C member X	-
718672	5603	5986	5747	6290	3759	3934	3259	3166	6127	5155	5143	5815	1291	1807	1923	2291	GANAB	NC_041767.1	11553504	11578550	+	4080	protein_coding	glucosidase II alpha subunit%2C transcript variant X2	Glyco_hydro_31
710577	7637	4442	3248	7325	1183	1107	1052	618	12256	7797	5612	7958	1029	407	725	1425	ITGB2	NC_041756.1	1782781	1829450	+	3478	protein_coding	integrin subunit beta 2%2C transcript variant X3	-
100429862	7174	6666	6434	6667	4678	3903	4234	3546	4693	4915	4671	3540	1336	1980	1678	1266	HNRNPA3	NC_041765.1	64307224	64320153	+	7746	protein_coding	heterogeneous nuclear ribonucleoprotein A3%2C transcript variant X2	RRM_1
694867	5372	4938	4859	6140	4618	4221	4445	4187	5541	5405	4823	5940	2501	2832	3023	3128	HNRNPD	NC_041758.1	51351283	51371879	+	3100	protein_coding	heterogeneous nuclear ribonucleoprotein D	RRM_1
718040	3810	5080	5506	5839	3908	3673	3232	2932	5645	5302	6127	5900	2614	3100	3886	4876	ITPR3	NC_041757.1	135787148	135864767	-	9997	protein_coding	inositol 1%2C4%2C5-trisphosphate receptor type 3%2C transcript variant X1	Ion_trans
699405	7006	5683	5691	7110	3116	2981	2595	2708	5757	4953	4945	6678	906	731	1031	2353	ITGB7	NC_041764.1	52754336	52772748	-	3110	protein_coding	integrin subunit beta 7%2C transcript variant X3	-
707649	3099	4963	3630	6713	8788	6150	6713	9035	4738	4439	3624	5247	3059	2104	2629	7299	DOCK10	NC_041765.1	112202150	112485413	-	9543	protein_coding	dedicator of cytokinesis 10%2C transcript variant X6	Ded_cyto
714309	3914	4210	3713	3959	4216	3643	5275	2767	4635	4399	4711	4731	4974	8859	10081	5562	ZFP36L1	NC_041760.1	130913027	130920120	-	4705	protein_coding	ZFP36 ring finger protein like 1	zf-CCCH
695776	6398	7775	4681	6551	3714	3852	2281	3449	6723	6664	4911	6612	844	602	626	794	LEF1	NC_041758.1	106411810	106535836	-	6862	protein_coding	lymphoid enhancer binding factor 1%2C transcript variant X1	HMG_box
703662	5992	5141	4493	5332	3157	2551	2581	2498	8324	7727	6349	6523	1259	2172	1572	919	LUC7L3	NC_041769.1	46036284	46067703	-	3885	protein_coding	LUC7 like 3 pre-mRNA splicing factor%2C transcript variant X2	-
106992260	2588	4330	3775	5004	7034	6267	6467	6447	3652	3515	3575	4290	5589	4507	5506	10524	USP9X	NC_041774.1	40929140	41085327	+	12910	protein_coding	ubiquitin specific peptidase 9 X-linked%2C transcript variant X2	UCH
707510	5995	5688	5215	4649	5623	4954	4158	4679	5486	5235	5774	5722	2050	1622	2075	4446	ARHGEF18	NC_041772.1	7287303	7416568	+	6751	protein_coding	Rho/Rac guanine nucleotide exchange factor 18%2C transcript variant X1	RhoGEF
712294	3465	7752	4004	4143	5752	10677	4679	4988	2639	3340	2600	2274	4349	3930	5283	7688	LOC712294	NC_041760.1	693715	914275	+	15372	protein_coding	E3 ubiquitin-protein ligase HERC2%2C transcript variant X1	HECT
718420	4563	4781	4646	4533	4369	4226	4601	4304	3692	2817	3241	3208	6136	9081	9166	10132	NXF1	NC_041767.1	11388631	11403715	+	2309	protein_coding	nuclear RNA export factor 1	-
712757	5976	2839	2620	2271	6599	3304	5262	3449	5342	4927	4134	3066	7868	9810	6403	7364	RSRP1	NC_041754.1	199494225	199499862	+	3040	protein_coding	arginine and serine rich protein 1%2C transcript variant X3	-
722218	2852	2586	2268	3598	14727	10633	11854	11854	1267	1366	1440	1338	4390	11021	10158	6317	SLC3A2	NC_041767.1	11308576	11339819	-	2332	protein_coding	solute carrier family 3 member 2%2C transcript variant X1	-
694760	4253	4696	4540	4671	6673	5313	5190	5880	5019	4382	4429	4600	4842	4737	5627	4428	HNRNPH3	NC_041762.1	69582142	69593110	-	2732	protein_coding	heterogeneous nuclear ribonucleoprotein H3%2C transcript variant X10	RRM_1
711166	3990	5712	4824	5954	7873	6887	6354	7391	4452	4212	4198	4897	1430	1496	1222	1225	CAB39	NC_041765.1	118141384	118246251	+	3874	protein_coding	calcium binding protein 39	-
706240	5734	4543	6324	4367	10820	9197	10784	7354	1685	1874	3343	1582	1630	3777	4079	2534	ANXA2	NC_041760.1	36802266	36859409	-	1648	protein_coding	annexin A2%2C transcript variant X2	-
719538	5627	4641	6260	8820	467	855	431	626	5608	5535	7559	10820	345	399	523	590	STMN3	NC_041763.1	98850151	98863296	-	2847	protein_coding	stathmin 3	-
710603	4894	5412	4118	5977	1976	2618	1594	2073	7683	6996	6114	8732	1363	1537	1685	2719	ABTB1	NC_041755.1	148829413	148837536	-	3444	protein_coding	ankyrin repeat and BTB domain containing 1%2C transcript variant X14	BTB
714984	4481	5443	4466	6346	7839	7086	4983	6067	4900	4108	3783	4760	1762	1392	1388	1808	CYFIP2	NC_041759.1	154676597	154810043	+	7560	protein_coding	cytoplasmic FMR1 interacting protein 2%2C transcript variant X5	-
702656	7051	6439	5667	5861	2865	2064	1754	1377	4772	4200	3999	4245	2979	3236	3748	5423	TSC22D3	NC_041774.1	104454859	104519281	-	4085	protein_coding	TSC22 domain family member 3%2C transcript variant X4	-
701091	5081	6601	6009	7103	4712	5029	4321	5287	5144	4114	3943	5076	1269	2003	1850	1185	STK17A	NC_041756.1	71512629	71557664	-	2005	protein_coding	serine/threonine kinase 17a%2C transcript variant X1	Pkinase
706266	5940	5972	5778	7584	4344	4153	3261	3931	5636	4378	4717	5653	1049	1038	929	1219	NAP1L4	NC_041767.1	3005895	3053776	-	3248	protein_coding	nucleosome assembly protein 1 like 4%2C transcript variant X14	-
713304	4955	6675	6435	7266	3095	5756	4904	5157	3810	5338	5364	5087	427	796	544	1090	CCDC69	NC_041759.1	148631782	148674690	-	3202	protein_coding	coiled-coil domain containing 69%2C transcript variant X1	-
702833	3937	6197	5113	5671	6977	6556	7623	5772	5453	4549	5476	5344	734	1028	673	849	TMEM123	NC_041767.1	95662391	95722501	-	1102	protein_coding	transmembrane protein 123	-
713353	3101	2646	2851	3384	27387	10093	10621	11456	2542	2265	2188	2239	2790	3160	1710	1205	PTGES3	NC_041764.1	56240089	56266116	-	1852	protein_coding	prostaglandin E synthase 3	-
718819	4851	6694	6462	4669	4659	6107	4844	4715	4084	3962	4862	3420	1520	2108	2251	2653	APLP2	NC_041767.1	122733322	122805039	+	3781	protein_coding	amyloid beta precursor like protein 2%2C transcript variant X2	Kunitz_BPTI
709080	3122	5526	4185	7380	3390	4044	3419	3156	7175	6307	5656	7445	902	1645	932	1489	VPS13C	NC_041760.1	38311735	38504471	-	18079	protein_coding	vacuolar protein sorting 13 homolog C%2C transcript variant X3	-
716652	3903	6187	4314	3838	4879	4673	3810	4644	5103	6568	5568	5338	1850	2484	1448	2819	ATP8B2	NC_041754.1	96688539	96715796	-	6580	protein_coding	ATPase phospholipid transporting 8B2%2C transcript variant X2	E1-E2_ATPase
711684	3844	4756	5116	4290	3014	3609	4019	3229	4591	5048	6022	5484	2846	3374	6221	8796	ARHGAP9	NC_041764.1	57048117	57055771	-	3360	protein_coding	Rho GTPase activating protein 9%2C transcript variant X1	RhoGAP
701155	3897	5644	5582	5392	3411	3951	3805	3394	5444	5760	6762	6039	1920	2336	2418	3259	CCDC88C	NC_041760.1	153418647	153567334	-	7871	protein_coding	coiled-coil domain containing 88C%2C transcript variant X1	-
715471	3978	6160	6562	5999	4335	5471	5330	4413	4697	4876	6240	5190	1315	1710	1643	2386	ITK	NC_041759.1	154590567	154665652	+	4396	protein_coding	IL2 inducible T cell kinase	Pkinase_Tyr
706269	5125	6012	5902	5103	3745	4949	4211	3729	4380	4935	4865	3955	1466	3437	1848	2092	EIF3F	NC_041767.1	57685524	57695180	-	1774	protein_coding	eukaryotic translation initiation factor 3 subunit F	Mov34
694811	4336	4982	4679	4571	5261	4442	4101	4451	4073	3865	3762	4014	6693	5264	3819	7510	STX16	NC_041763.1	93810793	93873443	+	8060	protein_coding	syntaxin 16%2C transcript variant X2	-
710305	4801	5897	4877	5708	5901	5852	5895	4775	4927	4847	4135	4867	1899	1970	1361	1774	CYTH1	NC_041769.1	75000516	75106976	-	4050	protein_coding	cytohesin 1	Sec7
100533113	4759	4948	4680	4608	2952	3415	2802	3075	6188	5544	5607	6628	1528	1862	2752	6281	PLA2G4B	NC_041760.1	18332122	18342786	+	5174	protein_coding	phospholipase A2 group IVB%2C transcript variant X1	C2
720288	5198	5231	4524	4996	5463	5224	5162	4516	3892	3741	3771	3463	4019	3985	4824	6016	UPF1	NC_041772.1	18401249	18440035	+	5394	protein_coding	UPF1 RNA helicase and ATPase%2C transcript variant X1	-
707019	4622	5953	5504	4267	4269	5605	4887	4027	3076	3363	3105	2698	3736	6966	4350	4478	EEF1B2	NC_041765.1	93563454	93567123	+	1143	protein_coding	eukaryotic translation elongation factor 1 beta 2%2C transcript variant X1	-
715555	5735	5361	5720	5294	3341	3614	3228	3099	4609	4367	4677	4748	2697	2097	2679	3809	OS9	NC_041764.1	57278195	57307233	+	3083	protein_coding	OS9 endoplasmic reticulum lectin%2C transcript variant X2	-
100427953	4345	5799	4401	4487	4045	4646	4051	3720	3635	3744	3409	3515	3681	7537	4239	4598	LOC100427953	NC_041757.1	145406552	145407442	+	891	transcribed_pseudogene	60S ribosomal protein L7a pseudogene	-
712221	4614	5838	4281	6075	4897	4227	2947	3954	4629	4657	3517	3620	4380	3366	3539	8360	SPG11	NC_041760.1	21071262	21174080	-	7944	protein_coding	SPG11 vesicle trafficking associated%2C spatacsin%2C transcript variant X2	-
721468	4022	6479	5643	7015	3286	3901	3847	2558	5748	5933	6042	6257	979	1152	745	1093	SPATA13	NC_041770.1	3824720	4147468	+	11418	protein_coding	spermatogenesis associated 13%2C transcript variant X3	RhoGEF
695249	4375	7727	7390	5782	3769	5097	3672	4042	4366	5958	5462	4438	926	884	844	1071	CD5	NC_041767.1	13107650	13136418	-	3236	protein_coding	CD5 molecule	SRCR
712098	4289	5327	4609	4608	7052	7021	6533	5715	4311	4391	4003	4148	2055	4226	2430	2664	USP22	NC_041769.1	20153555	20197919	-	5336	protein_coding	ubiquitin specific peptidase 22%2C transcript variant X1	UCH
702082	6244	6852	5589	5566	3366	4219	3291	3047	4447	4759	4273	3696	2029	1889	2763	4675	CPSF1	NC_041761.1	144678941	144695895	-	4503	protein_coding	cleavage and polyadenylation specific factor 1	-
704114	4741	4727	4463	6581	4253	3561	3858	3743	5387	4653	4594	5372	3096	3198	3547	5531	RBM5	NC_041755.1	106206507	106239020	+	3174	protein_coding	RNA binding motif protein 5%2C transcript variant X2	G-patch
696709	5941	4593	5227	6731	1427	1909	2277	1227	6485	5073	6126	7155	408	585	642	1014	RAC2	NC_041763.1	14298179	14344082	+	1355	protein_coding	Rac family small GTPase 2	Ras
711982	4940	4386	3709	4333	3327	3357	2699	2907	4022	3969	3698	3982	5004	6791	7565	7500	TRIM28	NC_041772.1	58110180	58116742	+	3457	protein_coding	tripartite motif containing 28%2C transcript variant X2	zf-B_box
718643	3775	3442	3844	4099	3976	3737	4402	4118	2969	2544	2938	2953	6313	7912	9886	11466	UBXN1	NC_041767.1	11519041	11521649	+	1341	protein_coding	UBX domain protein 1%2C transcript variant X1	UBX
708179	3171	4297	4512	4156	8175	7973	8382	7168	4136	4286	4909	4545	2014	2426	2001	2159	RABGAP1L	NC_041754.1	31462133	32256156	+	15824	protein_coding	RAB GTPase activating protein 1 like%2C transcript variant X2	TBC
694354	4980	4298	4133	6146	4414	3465	3540	3894	7805	4866	4635	6914	1714	1372	1661	1795	RNF145	NC_041759.1	156575888	156627591	-	4082	protein_coding	ring finger protein 145%2C transcript variant X5	-
699568	5224	3719	4770	3941	5563	4988	5141	5053	3919	2656	3180	3006	3442	6722	4700	3464	HSP90B1	NC_041764.1	103632054	103649678	+	2718	protein_coding	heat shock protein 90 beta family member 1	HATPase_c
100426141	4525	5746	5195	6127	4038	4736	4227	4430	5436	5251	4690	5488	1016	1277	909	1063	TGOLN2	NC_041766.1	23153656	23164923	+	6134	protein_coding	trans-golgi network protein 2%2C transcript variant X2	-
695389	4843	5200	5497	5034	4127	3332	4015	2929	5045	5915	5923	5315	2551	2161	2344	2781	BIN2	NC_041764.1	50910384	50950408	-	2245	protein_coding	bridging integrator 2%2C transcript variant X2	-
693515	3589	4485	3414	4260	12976	8528	8858	9156	4041	3318	3339	3365	2965	2650	1948	2493	DIP2B	NC_041764.1	50121798	50377509	+	8844	protein_coding	disco interacting protein 2 homolog B%2C transcript variant X1	AMP-binding
713338	4797	6759	6306	6732	4443	5395	3828	4248	4742	4522	4965	4605	1422	1674	1557	2009	JADE2	NC_041759.1	131986624	132045049	+	7934	protein_coding	jade family PHD finger 2%2C transcript variant X3	-
697280	4642	6330	6479	6623	909	1739	982	1091	7689	7030	7529	7374	147	212	170	181	LOC697280	NC_041757.1	143591631	143628663	-	11798	protein_coding	butyrophilin subfamily 3 member A2%2C transcript variant X8	V-set
713993	2250	3383	3002	2857	7724	5809	6163	5030	3003	2697	2575	2722	10198	7468	10291	9958	GOLGB1	NC_041755.1	154581188	154672985	+	13338	protein_coding	golgin B1%2C transcript variant X3	-
702245	2511	3641	3557	3765	11078	7432	9140	10454	4658	4094	4670	4655	1618	2117	1436	1526	KCNA3	NC_041754.1	113461677	113481696	+	9843	protein_coding	potassium voltage-gated channel subfamily A member 3%2C transcript variant X1	Ion_trans
114670812	3646	5090	4719	3548	3172	3977	4026	3720	3346	4523	3859	4087	3545	6516	3887	5329	LOC114670812	NC_041764.1	26394486	26394947	-	462	protein_coding	40S ribosomal protein S15a	-
694764	4168	6043	5785	6735	5946	6320	7084	5795	3560	4092	4383	4211	1240	1351	1049	1447	SH3KBP1	NC_041774.1	19279865	19642672	-	5434	protein_coding	SH3 domain containing kinase binding protein 1%2C transcript variant X10	-
702789	548	596	620	509	8368	4476	7470	4815	379	296	339	197	14794	26432	24789	10958	PMAIP1	NC_041771.1	20310536	20314852	-	2252	protein_coding	phorbol-12-myristate-13-acetate-induced protein 1%2C transcript variant X1	-
706172	3692	5024	3816	5425	3824	4537	4310	3916	5411	5515	4337	8841	1822	3667	1885	2203	WSB1	NC_041769.1	22917267	22936021	+	1859	protein_coding	WD repeat and SOCS box containing 1	SOCS_box
718668	6876	5420	5913	6545	3630	3861	3772	2612	4149	4078	4530	3909	803	1245	1364	1631	ARPC1B	NC_041756.1	41488707	41508939	+	1562	protein_coding	actin related protein 2/3 complex subunit 1B%2C transcript variant X1	-
694915	2953	5468	3889	6172	6384	5154	5302	5811	5066	5227	3952	5570	2112	2590	1631	2416	RICTOR	NC_041759.1	38777955	38906832	-	12224	protein_coding	RPTOR independent companion of MTOR complex 2%2C transcript variant X8	-
694950	4843	4298	4512	5546	6872	6004	7292	5433	5235	3665	4381	4721	1246	2308	1487	1263	LASP1	NC_041769.1	49951426	50004567	+	4139	protein_coding	LIM and SH3 protein 1	LIM
709643	2336	2633	3148	2539	4346	5014	5002	4707	1664	1965	2282	1950	8665	16489	14155	10562	TUBA1B	NC_041764.1	48734905	48738510	-	1625	protein_coding	tubulin alpha 1b	Tubulin
715958	5143	4962	4368	5067	4425	4704	3998	4165	5097	4031	4518	4992	2130	2575	2436	4992	SIPA1	NC_041767.1	8873439	8886992	-	4384	protein_coding	signal-induced proliferation-associated 1%2C transcript variant X4	PDZ
709076	5453	7516	5559	4954	3404	3897	2710	2000	5009	5172	4704	3679	2441	3016	2520	2989	MAMU-F	NC_041757.1	140510624	140513214	-	1042	protein_coding	major histocompatibility complex%2C class I%2C F	MHC_I
717392	4474	5612	4867	5980	2307	2892	2164	1960	6822	5981	5299	6364	2075	2026	1686	2017	NKTR	NC_041755.1	98553822	98602889	+	7693	protein_coding	natural killer cell triggering receptor%2C transcript variant X1	Pro_isomerase
710966	4256	5096	3793	3782	1454	1838	979	1764	6703	8937	7239	7775	1303	976	1072	2333	TRIB2	NC_041766.1	96064396	96091041	-	4406	protein_coding	tribbles pseudokinase 2%2C transcript variant X1	Pkinase
695533	7040	5359	5782	2181	2782	2252	2081	1071	10622	6609	7318	3336	1380	659	1308	2171	LOC695533	NC_041772.1	54162560	54173402	-	2182	protein_coding	leukocyte-associated immunoglobulin-like receptor 1%2C transcript variant X1	-
695054	2493	5843	4856	4923	4276	5634	5071	3936	3971	4365	4626	4537	2783	4668	5597	4065	RESF1	NC_041764.1	33125447	33158984	+	6628	protein_coding	retroelement silencing factor 1%2C transcript variant X1	-
720232	5255	3290	3367	3773	5665	3536	3636	2935	4173	3059	3074	3557	13734	5234	4108	4991	FKBP8	NC_041772.1	18090758	18102000	-	2030	protein_coding	FKBP prolyl isomerase 8%2C transcript variant X2	FKBP_C
713033	4296	5009	5254	5920	4741	5044	5159	4201	4592	4081	4431	4663	1890	2303	2028	2013	THRAP3	NC_041754.1	188276300	188382128	-	5032	protein_coding	thyroid hormone receptor associated protein 3%2C transcript variant X1	-
714082	3729	6117	4992	5220	3058	3669	3187	2916	5209	6354	5361	6219	1421	834	738	719	CD46	NC_041754.1	65254867	65292645	+	3649	protein_coding	CD46 molecule%2C transcript variant X1	Sushi
641338	4505	4649	4304	4778	7356	8593	7201	7581	4624	3602	3384	4335	1182	1425	1282	1548	IL2RG	NC_041774.1	68094579	68105451	-	1644	protein_coding	interleukin 2 receptor subunit gamma%2C transcript variant X2	-
708113	3744	7090	4271	5433	6818	7911	4780	5300	4640	5188	3836	4093	987	1409	853	813	ST6GAL1	NC_041755.1	10751060	10859296	-	2723	protein_coding	ST6 beta-galactoside alpha-2%2C6-sialyltransferase 1	Glyco_transf_29
698735	3053	5391	4890	5544	4238	5242	3769	4852	7027	5195	5756	6592	642	993	647	579	SCML4	NC_041757.1	65419032	65541847	+	9007	protein_coding	Scm polycomb group protein like 4%2C transcript variant X5	SAM_1
710393	4449	5381	3843	3342	8499	5353	6366	5043	4635	3969	3084	2944	3090	2368	2362	4378	USP36	NC_041769.1	75121872	75166258	-	6146	protein_coding	ubiquitin specific peptidase 36%2C transcript variant X4	UCH
702402	4769	5020	5751	6736	3413	3695	3143	2849	4062	4548	5651	5150	1477	1612	1822	4093	STK10	NC_041759.1	169420252	169571169	-	4483	protein_coding	serine/threonine kinase 10	Pkinase
717788	5502	6731	6843	5220	4448	4225	4782	3569	3643	3771	4411	3006	660	781	772	642	YWHAB	NC_041763.1	80126303	80149424	+	3475	protein_coding	tyrosine 3-monooxygenase/tryptophan 5-monooxygenase activation protein beta%2C transcript variant X2	-
706258	3286	4717	4110	4700	6179	6030	6478	5304	4561	4201	3993	4480	3452	3621	2798	4453	EP300	NC_041763.1	10337194	10427870	-	8612	protein_coding	E1A binding protein p300	KIX
699104	4702	5031	4321	3946	2880	2910	2302	2583	6338	6456	5953	6629	1568	1451	2453	4773	CARMIL2	NC_041773.1	54840433	54853620	+	5010	protein_coding	capping protein regulator and myosin 1 linker 2%2C transcript variant X2	-
693536	3946	5481	3964	3776	4437	5065	3969	3612	3252	3907	2871	3035	4015	6416	3708	4557	EIF3K	NC_041772.1	37868997	37886114	+	902	protein_coding	eukaryotic translation initiation factor 3 subunit K%2C transcript variant X1	-
694448	5156	4679	4212	5630	4907	4052	4836	4035	3757	3446	3447	3740	3679	4294	4772	4886	HNRNPL	NC_041772.1	38084305	38100316	-	3056	protein_coding	heterogeneous nuclear ribonucleoprotein L%2C transcript variant X4	RRM_1
641447	3483	4149	3741	4665	8924	8156	7756	8329	4212	3878	3771	4030	831	1820	1353	1305	PAPOLA	NC_041760.1	158696220	158761692	+	6034	protein_coding	poly(A) polymerase alpha%2C transcript variant X1	NTP_transf_2
719565	4506	5853	5601	5704	3081	3535	3055	3187	4106	3790	4392	4751	1381	2972	2804	4496	HELZ2	NC_041763.1	98783907	98800220	-	10058	protein_coding	helicase with zinc finger 2%2C transcript variant X1	RNB
709838	3680	3098	3907	6116	6364	5729	8598	6439	4110	2546	3372	4507	2546	3816	3729	2621	TPP1	NC_041767.1	59320537	59327416	+	3727	protein_coding	tripeptidyl peptidase 1	-
698707	4074	3636	3504	3589	7126	6552	9029	6599	2387	2265	2442	1900	3727	6733	6713	6344	VCP	NC_041768.1	49159865	49176083	+	4344	protein_coding	valosin containing protein%2C transcript variant X1	AAA
703339	3945	5975	4312	3893	3844	5378	3772	3591	3787	5239	3837	3882	2271	4316	2431	2475	BTF3	NC_041759.1	70348846	70355981	+	1151	protein_coding	basic transcription factor 3%2C transcript variant X1	-
701419	6022	6042	4703	5819	3121	4056	1752	3278	6230	5611	5046	5341	657	523	454	655	SELL	NC_041754.1	27016538	27035867	-	1117	protein_coding	selectin L	Lectin_C
701785	6078	6067	4463	5478	2571	2589	1704	1819	6930	5847	4601	6372	989	665	1051	1555	PSD4	NC_041766.1	16337902	16383514	+	5898	protein_coding	pleckstrin and Sec7 domain containing 4%2C transcript variant X2	Sec7
700253	4688	4113	4252	5709	6698	5120	5530	5321	4007	3329	3287	3890	3233	2595	2677	3775	DDX24	NC_041760.1	156213601	156243808	-	3138	protein_coding	DEAD-box helicase 24	DEAD
710560	4140	4866	4166	5585	5315	4542	4968	4184	4992	4015	3475	4607	3158	2670	3251	5029	TRIP12	NC_041765.1	117202036	117358983	-	10544	protein_coding	thyroid hormone receptor interactor 12%2C transcript variant X11	HECT
716101	3899	4353	4305	4525	6352	5802	5941	5675	3671	3190	3559	3695	3289	4126	3243	3515	TSPYL1	NC_041757.1	19857493	19861106	-	3614	protein_coding	TSPY like 1	-
700805	5280	5405	5571	7138	3192	3967	3372	3158	4901	4284	4309	5324	668	815	763	1233	ADD1	NC_041758.1	2947658	3041601	+	4792	protein_coding	adducin 1%2C transcript variant X1	Aldolase_II
716505	3216	4250	3312	3734	3887	4551	3026	4086	4449	4142	3807	4902	4171	4148	5046	9620	USP20	NC_041768.1	10635426	10681852	-	5523	protein_coding	ubiquitin specific peptidase 20%2C transcript variant X1	UCH
698081	4460	5023	4272	5605	3513	3108	2966	2595	6343	5488	5483	6037	1939	1422	1797	3302	DOCK8	NC_041768.1	83396629	83636142	-	9085	protein_coding	dedicator of cytokinesis 8%2C transcript variant X1	Ded_cyto
719092	1257	1204	1422	925	17736	11322	12756	14014	886	1029	1234	812	7162	8372	6481	7442	BST2	NC_041772.1	16904963	16907635	-	1063	protein_coding	bone marrow stromal cell antigen 2%2C transcript variant X1	-
704630	2394	5208	4238	5596	7093	6738	5822	7337	3547	3443	3698	4262	2756	2476	1638	3779	TNRC6B	NC_041763.1	11195876	11494347	-	24674	protein_coding	trinucleotide repeat containing adaptor 6B%2C transcript variant X9	-
703175	4408	4489	4736	5385	4222	4022	4465	3668	4416	4426	4954	4485	2063	2447	1925	1645	PCBP2	NC_041764.1	53029807	53058764	+	3222	protein_coding	poly(rC) binding protein 2%2C transcript variant X49	KH_1
718171	4721	5248	6068	4349	7130	5342	7156	4860	2971	3106	3771	2719	1481	2251	1967	1049	RAP1B	NC_041764.1	68145907	68196892	+	2246	protein_coding	RAP1B%2C member of RAS oncogene family%2C transcript variant X1	Ras
705085	4461	5218	4683	6421	4636	4356	3762	4069	5874	4783	4704	5288	805	1121	770	837	LSM14A	NC_041772.1	33660020	33720889	+	5002	protein_coding	LSM14A mRNA processing body assembly factor%2C transcript variant X3	-
574347	1712	2866	2288	1992	4519	4659	3617	3629	1405	2023	1729	1422	11571	13697	14958	14980	TAF7	NC_041759.1	138690287	138692578	-	2292	protein_coding	TATA-box binding protein associated factor 7	-
693881	4321	4522	4307	4524	6046	4908	4347	4988	5017	4718	4487	4750	1862	2761	2061	1555	RBMX	NC_041774.1	132965427	132996726	-	4697	protein_coding	RNA binding motif protein X-linked%2C transcript variant X4	RRM_1
700591	4695	4872	4491	7546	2148	2978	2760	2477	5278	5183	5175	6331	952	1070	1173	1646	AKT2	NC_041772.1	39436147	39489611	-	7562	protein_coding	AKT serine/threonine kinase 2%2C transcript variant X6	Pkinase
712270	5405	4973	4724	4976	1504	1999	1399	1398	5936	5226	5862	6585	1401	1589	1688	3717	TBC1D10C	NC_041767.1	7114099	7120708	-	2956	protein_coding	TBC1 domain family member 10C%2C transcript variant X1	TBC
718812	3069	5182	4532	4972	4408	4519	4064	3831	5024	4802	4539	4768	3273	2577	3056	5450	BPTF	NC_041769.1	64221639	64376193	+	12581	protein_coding	bromodomain PHD finger transcription factor%2C transcript variant X17	DDT
709540	5048	5221	2161	4003	2544	4260	866	2484	11584	6794	3330	8444	534	836	391	589	CA6	NC_041754.1	215516846	215560060	-	2093	protein_coding	carbonic anhydrase 6%2C transcript variant X3	-
708169	3536	4196	3824	4659	5161	4575	4379	4667	3983	3634	3408	4098	4625	3675	4548	8213	CHD8	NC_041760.1	83288278	83356236	-	8897	protein_coding	chromodomain helicase DNA binding protein 8%2C transcript variant X2	SNF2_N
708481	409	472	404	403	20926	11284	14559	14836	560	502	374	564	6339	11506	7300	6584	FKBP4	NC_041764.1	2901089	2910284	+	2131	protein_coding	FKBP prolyl isomerase 4	FKBP_C
704331	3271	5755	4778	4963	6099	6461	6132	5496	3987	4373	4204	4249	1771	1938	1746	2617	CREBBP	NC_041773.1	3769928	3927444	-	10415	protein_coding	CREB binding protein%2C transcript variant X1	KIX
693429	4744	4912	4924	5823	3995	4211	3994	3961	4280	3947	3992	4601	1804	2659	2121	1698	EIF4H	NC_041756.1	46536256	46562795	+	2764	protein_coding	eukaryotic translation initiation factor 4H%2C transcript variant X1	RRM_1
706198	3223	5674	6305	4705	6013	5663	7675	4556	4046	4145	4844	3656	1124	1321	1267	1138	NR3C1	NC_041759.1	140690312	141146718	-	8278	protein_coding	nuclear receptor subfamily 3 group C member 1%2C transcript variant X6	GCR
711612	3058	4271	3527	4094	7638	7083	6803	6792	3383	4163	3418	3906	1543	2112	3583	3423	ANXA6	NC_041759.1	148549159	148607786	-	2942	protein_coding	annexin A6%2C transcript variant X2	-
719242	3783	4404	3742	4458	3324	3974	3089	4425	3614	3059	3315	3384	4270	6993	6692	5482	LOC719242	NW_021160373.1	54352	57921	+	748	protein_coding	60S ribosomal protein L18a%2C transcript variant X2	-
694887	2814	5031	4253	5667	2006	4157	4334	3094	2769	4442	3443	4514	2030	4442	4017	3166	LOC694887	NC_041774.1	19509658	19510848	+	1191	protein_coding	prothymosin alpha-like	-
708359	4343	4571	4307	4793	4624	4298	4798	3895	4082	3865	4140	4009	2768	4422	4973	3698	ATXN2L	NC_041773.1	26899187	26913992	-	4651	protein_coding	ataxin 2 like%2C transcript variant X8	-
711688	3281	3804	4319	5652	7404	5511	8412	6537	3699	2450	3096	3243	3662	1808	2325	5950	TMEM131	NC_041766.1	1478964	1739476	-	6711	protein_coding	transmembrane protein 131%2C transcript variant X1	-
709510	12826	3510	2734	4981	3966	2785	4026	2664	5699	2133	1985	2395	1422	2826	1954	1408	PSAP	NC_041762.1	65924117	65958720	+	2880	protein_coding	prosaposin%2C transcript variant X1	-
712989	4168	4907	4000	3789	8506	8980	8068	6607	2784	2996	2501	2148	1868	3303	3052	2998	WDR1	NC_041758.1	9119735	9163945	-	3195	protein_coding	WD repeat domain 1	WD40
709399	4911	5015	4439	4585	2690	3407	2813	2478	4962	5439	5518	5673	951	1611	1716	2778	ARRB2	NC_041769.1	4535669	4546632	+	2236	protein_coding	arrestin beta 2%2C transcript variant X4	-
695677	4238	4886	4370	5083	4386	4193	4258	3840	5400	4716	4660	4931	1434	1823	1471	1455	KLC1	NC_041760.1	165936442	166010258	+	10558	protein_coding	kinesin light chain 1%2C transcript variant X6	-
716348	2365	3160	2383	2880	8072	6821	6591	6204	6122	4549	3119	5754	3006	4582	4225	3407	KDM6B	NC_041769.1	7625522	7647270	+	11064	protein_coding	lysine demethylase 6B%2C transcript variant X2	JmjC
100187587	7639	1517	4033	14315	499	115	615	326	6770	1052	2046	7205	45	47	147	718	MAMU-DRA	NC_041757.1	137076488	137081619	-	1285	protein_coding	major histocompatibility complex%2C class II%2C DR alpha%2C transcript variant X1	C1-set
574214	3913	6021	5485	4610	4534	4466	3900	3764	4756	4863	5051	4760	866	1454	1124	1234	FYN	NC_041757.1	15297807	15507839	-	4905	protein_coding	FYN proto-oncogene%2C Src family tyrosine kinase%2C transcript variant X1	Pkinase_Tyr
720485	4446	4338	4070	4564	3820	4276	4198	3520	4020	3500	3493	4214	3485	4416	4695	6018	BAG6	NC_041757.1	137852828	137868042	+	5056	protein_coding	BCL2 associated athanogene 6%2C transcript variant X15	ubiquitin
707463	3352	3883	3518	3630	6054	5580	6433	5604	3667	3119	3367	4226	3328	3810	5288	5722	CIC	NC_041772.1	41427702	41455351	+	8596	protein_coding	capicua transcriptional repressor%2C transcript variant X2	HMG_box
714702	4773	4031	4144	4496	2043	2759	2606	2000	5782	4665	4682	5319	1538	3578	2738	2070	P4HB	NC_041769.1	78135254	78155137	-	2604	protein_coding	prolyl 4-hydroxylase subunit beta	-
696356	4644	3888	3677	4874	4897	3974	3855	4199	3942	3726	3925	4001	3476	3746	4652	5346	SAFB	NC_041772.1	5544372	5590262	+	3177	protein_coding	scaffold attachment factor B%2C transcript variant X3	RRM_1
708105	4218	4087	3869	3632	2878	2910	3277	2209	3657	3703	3648	3497	4478	8542	7507	3561	SRSF2	NC_041769.1	73135915	73139860	-	2707	protein_coding	serine and arginine rich splicing factor 2%2C transcript variant X3	RRM_1
719021	4756	5153	4857	6006	7026	5537	6619	5314	3419	3201	3288	2970	694	1093	971	483	PRKAR1A	NC_041769.1	64857614	64878592	+	4264	protein_coding	protein kinase cAMP-dependent type I regulatory subunit alpha%2C transcript variant X2	cNMP_binding
703135	3056	4712	4013	4822	3966	4488	4841	3974	4967	5394	5103	5074	1406	2421	1994	2013	NR2C2	NC_041755.1	146298620	146401562	+	8994	protein_coding	nuclear receptor subfamily 2 group C member 2%2C transcript variant X5	Hormone_recep
708297	3965	5744	6253	6894	2500	3131	2757	3535	3820	4233	4941	4716	1294	1313	1253	2499	ANKFY1	NC_041769.1	3951967	4052908	-	7696	protein_coding	ankyrin repeat and FYVE domain containing 1%2C transcript variant X1	FYVE
697397	5273	3840	4681	4525	3446	3297	3393	2808	4913	3705	4281	4771	2289	2403	2618	3366	GMFG	NC_041772.1	38577799	38592117	-	1300	protein_coding	glia maturation factor gamma%2C transcript variant X4	Cofilin_ADF
719683	3530	3869	4231	5220	6034	4999	5649	13232	3439	2789	3021	3637	1657	1814	1240	3258	COPA	NC_041754.1	90595569	90649499	+	4981	protein_coding	coatomer protein complex subunit alpha%2C transcript variant X2	Coatomer_WDAD
701894	3909	4954	3922	5010	5407	4706	4535	4035	5318	4991	4263	5036	1173	2132	1491	1308	SCAF11	NC_041764.1	45429110	45506471	-	7934	protein_coding	SR-related CTD associated factor 11%2C transcript variant X3	-
702448	4768	5898	5994	2932	1878	2460	3013	972	5509	6531	6540	4061	606	864	880	801	KCNAB2	NC_041754.1	218430954	218540177	-	5259	protein_coding	potassium voltage-gated channel subfamily A regulatory beta subunit 2%2C transcript variant X6	Aldo_ket_red
699295	3144	3874	3795	4747	6306	5106	3917	5712	4773	3341	3587	4515	3179	3526	2922	4956	TRANK1	NC_041755.1	92245158	92367929	-	14714	protein_coding	tetratricopeptide repeat and ankyrin repeat containing 1%2C transcript variant X2	-
707986	3459	5780	5136	5238	2144	3273	2120	2220	5286	6077	5726	5954	701	860	528	780	INPP4A	NC_041766.1	2211495	2376841	+	12203	protein_coding	inositol polyphosphate-4-phosphatase type I A%2C transcript variant X9	-
709500	4767	5904	4781	4840	5027	5476	4277	5186	2797	3417	3090	3070	2063	2803	2760	5915	NKD2	NC_041759.1	968401	1003916	+	2281	protein_coding	NKD inhibitor of WNT signaling pathway 2	-
716595	3287	4593	3430	4126	8428	6715	5941	6836	3335	3438	3216	2756	3310	3066	3383	4212	MAP4K4	NC_041766.1	5508830	5702777	+	9350	protein_coding	mitogen-activated protein kinase kinase kinase kinase 4%2C transcript variant X1	Pkinase
712775	4135	4813	4412	4077	3451	4534	4477	3425	3793	4650	4276	4186	1500	3078	3110	1992	GIGYF1	NC_041756.1	42762675	42777336	-	6473	protein_coding	GRB10 interacting GYF protein 1%2C transcript variant X2	-
721849	3211	4853	3815	5287	5648	6251	5374	5518	3807	3869	3368	4229	1430	2843	1819	2322	ZBTB4	NC_041769.1	7227148	7251951	-	9423	protein_coding	zinc finger and BTB domain containing 4%2C transcript variant X2	BTB
704961	4570	4060	3522	5331	1578	2105	1921	1653	5773	5777	4929	6240	593	1333	1088	1037	CD81	NC_041767.1	2439572	2461139	+	1583	protein_coding	CD81 molecule%2C transcript variant X1	Tetraspannin
718822	3189	3428	3088	2931	4545	5617	4896	4500	2490	2993	2608	2481	4110	7849	9041	9236	DDX39A	NC_041772.1	14021329	14032179	-	3198	protein_coding	DExD-box helicase 39A%2C transcript variant X1	DEAD
696052	4686	4667	4544	4969	3845	3791	4658	3336	3694	3577	3799	3688	1911	2983	3108	2247	ARF1	NC_041754.1	85658523	85674131	+	2394	protein_coding	ADP ribosylation factor 1%2C transcript variant X2	Arf
709581	3463	3344	3292	2549	8482	5148	7504	7084	3043	3166	3438	3137	2701	2149	4009	7074	SLC12A7	NC_041759.1	1008945	1112609	-	7022	protein_coding	solute carrier family 12 member 7%2C transcript variant X2	AA_permease
705946	3503	4105	4951	6072	4558	4220	4424	5001	4400	4186	4379	5533	1662	1385	1611	1916	LOC705946	NC_041755.1	167353998	167385689	-	1791	protein_coding	T-cell receptor-associated transmembrane adapter 1	-
713558	4235	4593	4613	5392	4209	3751	4120	3754	3563	2986	3759	3471	2101	2539	2946	4530	DNM2	NC_041772.1	10481002	10593008	+	3880	protein_coding	dynamin 2%2C transcript variant X2	PH
710772	3501	3772	3737	4236	8782	6689	7467	7281	3009	2768	2791	2963	2201	3609	2990	2671	UBE2D3	NC_041758.1	101194610	101267834	-	3255	protein_coding	ubiquitin conjugating enzyme E2 D3%2C transcript variant X7	UQ_con
709497	3801	4756	4588	4651	2839	2911	2639	2445	5213	5219	4932	5193	1286	1551	1396	1917	PRPF4B	NC_041757.1	166056480	166101255	-	9809	protein_coding	pre-mRNA processing factor 4B%2C transcript variant X22	Pkinase
709326	2382	1821	1828	2006	4515	2991	3895	3332	1923	1908	1735	2201	8998	13574	15330	10349	H2AFZ	NC_041758.1	98311816	98313956	-	820	protein_coding	H2A histone family%2C member Z	Histone
719527	5971	2588	3149	3644	7129	3987	4568	3396	4033	2760	2571	3397	3478	4225	4172	3063	TAGLN2	NC_041754.1	91017933	91025320	+	1662	protein_coding	transgelin 2%2C transcript variant X3	CH
693780	4774	5723	4806	5022	3540	4461	3600	3407	2896	3667	3014	2619	2225	3671	2630	1830	SLC25A3	NC_041764.1	98374767	98382723	+	2001	protein_coding	solute carrier family 25 member 3	Mito_carr
719213	2911	3438	3089	3693	5151	4131	3594	4149	3090	2871	2805	3165	5792	8654	9108	5139	PNRC2	NC_041754.1	200791026	200794616	-	2386	protein_coding	proline rich nuclear receptor coactivator 2%2C transcript variant X1	-
713282	3079	4349	2818	2803	8141	6154	10220	4608	4110	3935	2862	2680	2700	4375	3585	1524	NUP50	NC_041763.1	6323796	6348857	-	5157	protein_coding	nucleoporin 50%2C transcript variant X1	-
697677	3973	4168	4371	5320	6920	5927	7212	6007	3174	2852	2952	2968	1956	3437	3226	2255	CYTIP	NC_041765.1	44502719	44580357	-	2628	protein_coding	cytohesin 1 interacting protein%2C transcript variant X2	PDZ
574113	4289	4798	5066	4654	2035	3157	2105	2921	3912	3942	4404	4650	1344	1988	2132	1715	TUBB	NC_041757.1	139186115	139191108	-	2734	protein_coding	tubulin beta class I%2C transcript variant X1	Tubulin
698964	5897	3983	3564	5848	4585	2802	2574	2769	5350	4030	4006	4986	2125	1661	1683	3265	RASA3	NC_041770.1	95121749	95255716	-	4937	protein_coding	RAS p21 protein activator 3%2C transcript variant X1	C2
700633	4170	4966	4480	5434	3636	4344	3612	3364	4179	4059	4053	3867	1682	2323	2339	1766	RAD21	NC_041761.1	117138938	117167860	-	4202	protein_coding	RAD21 cohesin complex component	Rad21_Rec8_N
114671097	5344	5552	2908	3156	4140	5173	2097	3667	3935	2901	1937	1902	3293	4934	2101	2949	LOC114671097	NC_041754.1	111232489	111232880	+	392	protein_coding	60S ribosomal protein L37	-
702661	2902	4186	3694	3560	4648	4354	3976	4275	3714	3613	3595	3821	3958	3771	4439	7066	SZT2	NC_041754.1	181015522	181077986	-	11170	protein_coding	SZT2 subunit of KICSTOR complex%2C transcript variant X7	-
702355	3193	3810	4260	3545	2774	3511	3206	3057	3570	3555	4030	3884	3188	5483	3845	5702	PFDN5	NC_041764.1	52864657	52869238	+	686	protein_coding	prefoldin subunit 5%2C transcript variant X1	-
711721	2312	4479	3146	3709	5239	6311	4432	4583	2540	3433	2891	2604	4074	5801	4399	6394	HECTD4	NC_041764.1	111864769	112093038	-	16417	protein_coding	HECT domain E3 ubiquitin protein ligase 4%2C transcript variant X4	HECT
693729	2666	4687	2937	3537	8379	6451	5793	6670	2900	3431	2612	2986	4127	4258	2414	5380	GCC2	NC_041766.1	12117654	12180999	+	7213	protein_coding	GRIP and coiled-coil domain containing 2%2C transcript variant X2	-
716428	5328	3320	3587	4533	6977	3366	3824	3955	10101	2818	3340	3877	2718	1002	802	785	GPR107	NC_041768.1	10369950	10454459	-	6938	protein_coding	G protein-coupled receptor 107	-
709872	529	770	639	432	15142	8088	10572	9861	472	607	570	435	7728	19101	11777	4427	DNAJA4	NC_041760.1	55508767	55526378	+	3381	protein_coding	DnaJ heat shock protein family (Hsp40) member A4%2C transcript variant X1	DnaJ_C
721736	4035	4636	4346	4328	4249	3826	4037	3124	3670	3325	3621	3056	2903	2541	2877	4365	SEC16A	NC_041768.1	1762395	1809660	+	9332	protein_coding	SEC16 homolog A%2C endoplasmic reticulum export factor%2C transcript variant X1	-
716239	3985	4940	4702	4502	2454	3230	3341	2985	5115	5081	5550	5612	1059	1232	1565	1166	PBX2	NC_041757.1	137315606	137321045	+	3209	protein_coding	PBX homeobox 2	PBC
719501	2359	7058	3794	5041	2356	6703	2483	4728	2398	5131	3682	5844	426	1135	411	1327	CD7	NC_041769.1	78668360	78673169	-	3387	protein_coding	CD7 molecule%2C transcript variant X1	-
693850	2308	3965	2280	2352	9503	9724	6145	7592	3737	4503	2819	3340	2289	4554	2445	2587	GPRASP1	NC_041774.1	99232207	99291497	+	6110	protein_coding	G protein-coupled receptor associated sorting protein 1%2C transcript variant X1	-
699331	3627	4904	3419	3173	3303	4070	2538	3685	3064	3824	3307	3284	3842	4638	5279	8036	MAP4K2	NC_041767.1	9735733	9752717	+	3029	protein_coding	mitogen-activated protein kinase kinase kinase kinase 2%2C transcript variant X3	Pkinase
677687	3720	3872	4242	4666	4029	4728	4934	3483	4829	4111	4271	4406	1098	1273	1100	668	CCNI	NC_041758.1	56646045	56676614	+	4735	protein_coding	cyclin I%2C transcript variant X2	-
703451	6326	164	3468	697	8168	160	5866	799	3018	32	1179	274	21716	251	12170	6803	LOC703451	NC_041758.1	59800623	59801659	+	595	protein_coding	platelet factor 4	-
711580	4267	3031	3532	3280	3806	3118	3861	2841	3746	2921	3131	3004	5657	4433	5940	4917	SERF2	NC_041760.1	20277687	20280159	+	1361	protein_coding	small EDRK-rich factor 2%2C transcript variant X1	-
718467	4147	3951	4895	4159	4489	4125	5755	3978	2686	2718	3716	3083	1381	1950	2058	3007	FXYD5	NC_041772.1	34581966	34598354	+	1291	protein_coding	FXYD domain containing ion transport regulator 5%2C transcript variant X1	-
713814	4536	3883	3959	4356	5083	5807	5104	4651	4939	3680	3919	3974	1414	2499	1946	1662	TRIM22	NC_041767.1	62515425	62535168	-	3022	protein_coding	tripartite motif containing 22%2C transcript variant X1	zf-B_box
709307	4194	4534	4544	5257	3962	3458	3461	3228	3379	3041	3210	2602	3038	4265	4105	4444	KIAA0100	NC_041769.1	24239378	24272040	-	7436	protein_coding	KIAA0100 ortholog%2C transcript variant X2	-
574127	2916	5259	3893	4793	6031	4419	4237	5153	4372	3961	3831	4931	826	1192	1410	1077	IL6ST	NC_041759.1	54242537	54300162	-	7531	protein_coding	interleukin 6 signal transducer%2C transcript variant X2	fn3
718337	3792	3912	3640	3719	4144	4578	4770	3549	4256	4221	3959	4736	1235	2121	3344	2481	PHF1	NC_041757.1	136080591	136086626	-	2908	protein_coding	PHD finger protein 1%2C transcript variant X5	PHD
718835	4092	4489	4195	4600	3865	3807	4045	3910	3125	3344	3485	3339	2857	2676	3582	5230	KMT2B	NC_041772.1	35131201	35152046	+	8499	protein_coding	lysine methyltransferase 2B%2C transcript variant X1	SET
701209	2403	3642	2994	3778	5156	4216	4299	4218	3693	3375	2878	3270	5610	4679	4844	8816	NIPBL	NC_041759.1	36701211	36894298	+	9979	protein_coding	NIPBL cohesin loading factor%2C transcript variant X3	-
708558	3450	3642	3313	4495	5821	5409	4462	6226	4091	3643	3248	4054	2350	2253	1814	3738	NBR1	NC_041769.1	54286646	54328860	+	6554	protein_coding	NBR1 autophagy cargo receptor%2C transcript variant X2	-
700033	3778	5787	5240	4649	2721	3555	3436	2856	4679	4580	5010	4313	511	608	672	526	LRIG1	NC_041755.1	122504737	122631424	-	5349	protein_coding	leucine rich repeats and immunoglobulin like domains 1	I-set
100329142	4253	4858	4168	5165	3795	3929	3102	3747	3316	3729	3310	3599	2088	2337	2561	4349	CPNE1	NC_041763.1	70852121	70880434	-	2416	protein_coding	copine 1	C2
698954	3812	4432	2415	4297	4921	4121	2526	4206	5817	5021	3000	5109	2749	2912	1402	4181	PDE3B	NC_041767.1	50779154	50987695	-	7484	protein_coding	phosphodiesterase 3B%2C transcript variant X1	-
574128	3925	4305	3990	6327	4566	3921	3546	3782	5355	3770	3227	5150	515	618	489	548	STAT3	NC_041769.1	53439266	53524562	-	5056	protein_coding	signal transducer and activator of transcription 3%2C transcript variant X6	STAT_bind
712849	4694	4973	5085	4511	4132	4859	3886	3300	3393	3618	4083	3066	1700	1883	2303	1309	HMGB1	NC_041770.1	9529287	9684084	-	2725	protein_coding	high mobility group box 1%2C transcript variant X1	HMG_box
710368	3759	4237	4128	4439	4243	4969	5197	3257	2949	3015	3076	2724	1688	5526	3075	2002	ATP1A1	NC_041754.1	107854422	107885838	-	3931	protein_coding	ATPase Na+/K+ transporting subunit alpha 1	E1-E2_ATPase
703046	4612	3719	3582	3975	3981	3029	2754	3571	2830	2406	2225	2598	4542	3542	5050	10248	CDK11B	NC_041754.1	222735516	222761777	+	4341	protein_coding	cyclin dependent kinase 11B%2C transcript variant X1	Pkinase
699530	4569	4780	4368	3492	2991	3511	3246	1890	4645	4832	4986	4335	1118	1373	983	1243	MFNG	NC_041763.1	14076337	14095674	+	3655	protein_coding	MFNG O-fucosylpeptide 3-beta-N-acetylglucosaminyltransferase	Fringe
695047	2335	3464	3975	3551	8780	7319	9378	8310	2529	2276	3185	2557	1821	2653	1849	1721	LOC695047	NC_041754.1	209126628	209179922	-	10690	protein_coding	protein DDI1 homolog 2%2C transcript variant X1	ubiquitin
700385	4193	4626	4567	4013	2545	2932	2556	2353	3294	4047	4152	3624	2271	3020	4014	4357	MAF1	NC_041761.1	144382213	144394288	+	7421	protein_coding	MAF1 homolog%2C negative regulator of RNA polymerase III%2C transcript variant X9	-
708786	3232	5145	4673	3808	2726	5142	4092	2625	3473	4066	4320	3291	966	1698	1552	1317	SUN1	NC_041756.1	33889272	33946893	+	4695	protein_coding	Sad1 and UNC84 domain containing 1%2C transcript variant X37	-
714752	5159	4508	4616	4665	3272	3413	4978	2661	3375	3247	3810	3266	795	2439	2895	1749	ARHGDIA	NC_041769.1	78164773	78168474	-	1936	protein_coding	Rho GDP dissociation inhibitor alpha	-
697981	3420	5020	4872	5241	5310	4066	4019	4134	4344	3765	4022	3874	760	946	837	766	CNOT6L	NC_041758.1	55894896	55997701	+	8921	protein_coding	CCR4-NOT transcription complex subunit 6 like%2C transcript variant X2	Exo_endo_phos
696887	3501	3505	3331	3898	4153	4142	3299	3860	2978	3085	2924	2928	4896	5064	4747	7962	IK	NC_041759.1	138028477	138043783	+	1935	protein_coding	IK cytokine	-
novel.972	1914	4007	2131	2930	2017	2927	2785	2710	2000	4101	2071	3771	3781	9050	3868	9997	-	NC_041756.1	26461385	26462049	-	665	-	- && Q4R723.1 RecName: Full=60S ribosomal protein L27a && -	-
715376	5266	4550	3936	5105	3706	3024	3304	2930	3687	3555	2905	4048	780	792	905	740	COTL1	NC_041773.1	71573163	71625623	-	1747	protein_coding	coactosin like F-actin binding protein 1	Cofilin_ADF
704923	4623	4619	4206	4383	4315	4083	4268	3299	3167	3120	3167	2938	1843	2216	2740	2867	EIF4G1	NC_041755.1	89614001	89634992	+	6040	protein_coding	eukaryotic translation initiation factor 4 gamma 1%2C transcript variant X4	-
703085	3164	5082	3138	5111	5947	5101	3560	4656	4922	4566	3216	4243	1693	1948	1373	1569	EDEM1	NC_041755.1	136481011	136509794	+	2474	protein_coding	ER degradation enhancing alpha-mannosidase like protein 1	-
704130	1715	2737	3125	3093	7051	8596	8950	7216	3013	2178	2352	2538	3166	4910	5989	4076	TNFAIP3	NC_041757.1	41481871	41497577	+	6152	protein_coding	TNF alpha induced protein 3	OTU
100427274	5146	5134	5256	4071	1172	1727	1314	1322	4451	5764	5340	5040	810	871	1268	889	LOC100427274	NC_041764.1	121641362	121642615	-	1254	transcribed_pseudogene	uncharacterized LOC100427274	-
705664	2495	3018	2244	4108	8906	7493	6684	9087	2059	2125	1653	2859	2495	4104	2226	2863	ST13	NC_041763.1	10681261	10715893	+	3496	protein_coding	ST13 Hsp70 interacting protein%2C transcript variant X1	-
700938	3284	4382	3917	4222	4430	5180	3398	4592	3179	3469	3509	3564	2378	3115	3153	4183	XPC	NC_041755.1	145495554	145529108	-	3868	protein_coding	XPC complex subunit%2C DNA damage recognition and repair factor%2C transcript variant X2	-
698101	5587	4454	5282	5155	2917	2544	2816	1905	4590	3510	4682	4106	730	717	1667	2653	MYO1G	NC_041756.1	70247574	70264354	+	3215	protein_coding	myosin IG	Myosin_head
702350	4548	3553	4129	6190	3816	3567	3917	3828	4427	3067	3455	4998	1146	1114	1175	1567	CD53	NC_041754.1	113246618	113275571	-	1624	protein_coding	CD53 molecule%2C transcript variant X1	Tetraspannin
702970	2437	3984	3323	4067	4523	3899	3302	3774	3641	3390	3300	3545	4805	3753	4224	8328	AKAP9	NC_041756.1	114013101	114183522	-	13611	protein_coding	A-kinase anchoring protein 9%2C transcript variant X6	-
712694	4089	3635	3898	4603	3929	3918	3460	3748	4225	4192	4434	5122	1635	1848	1092	1945	STAT2	NC_041764.1	55921112	55940827	-	3618	protein_coding	signal transducer and activator of transcription 2%2C transcript variant X1	STAT_bind
100430897	2420	4901	2860	3423	2652	5109	4435	3854	1769	3620	3044	2918	2473	4414	4960	8773	LTBP4	NC_041772.1	39818010	39855633	+	6363	protein_coding	latent transforming growth factor beta binding protein 4%2C transcript variant X8	EGF_CA
100427506	3604	3412	4261	4223	2732	2472	2850	2664	3394	3017	4376	4014	2647	2000	3976	8873	ATP13A1	NC_041772.1	19251895	19270162	-	5091	protein_coding	ATPase 13A1%2C transcript variant X1	E1-E2_ATPase
712633	3573	4056	4063	4528	4229	3619	3253	3880	4346	4088	4287	4537	1622	1816	1852	2341	FNBP4	NC_041767.1	17981632	18034184	+	4271	protein_coding	formin binding protein 4%2C transcript variant X3	WW
701782	3652	4875	4563	5360	3743	3823	3807	3709	3969	3952	3875	4128	796	985	816	1001	PUM2	NC_041766.1	88652492	88757647	+	6562	protein_coding	pumilio RNA binding family member 2%2C transcript variant X4	PUF
713388	3071	3593	3364	3228	2733	2315	3036	2329	2854	3115	2755	2659	5507	8709	8294	6754	SRSF7	NC_041766.1	70153076	70161524	+	2527	protein_coding	serine and arginine rich splicing factor 7%2C transcript variant X2	RRM_1
710396	4115	4658	5281	5797	1507	2240	1645	1786	3420	4289	5424	4661	866	1248	1062	2498	IGFLR1	NC_041772.1	35152412	35157125	-	2417	protein_coding	IGF like family receptor 1%2C transcript variant X2	-
706131	3001	4551	4041	4564	4567	4790	3799	4239	3453	3571	3666	3353	3020	2379	2224	4432	NSD1	NC_041759.1	174609232	174787102	+	13169	protein_coding	nuclear receptor binding SET domain protein 1%2C transcript variant X5	SET
695044	3523	3811	4685	3983	6174	5865	7066	5292	2614	2204	3322	2240	1458	2054	1956	2233	MAPKAPK2	NC_041754.1	64192388	64241218	+	3096	protein_coding	MAPK activated protein kinase 2%2C transcript variant X1	Pkinase
710226	4134	3831	3687	3407	2871	3045	2809	2675	4680	4459	4203	4461	1713	2035	2809	5053	SEPTIN1	NC_041773.1	27777609	27783072	-	2000	protein_coding	septin 1%2C transcript variant X2	GTP_CDC
697687	4153	5397	4660	2541	3930	4932	2658	4124	5047	2659	4625	4941	1179	1671	2291	2704	LOC697687	NC_041767.1	352323	353620	-	761	protein_coding	interferon-induced transmembrane protein 1%2C transcript variant X2	-
712944	3134	4311	3839	4148	4677	4340	4869	4170	4248	3691	3664	4296	1750	2261	1894	2172	SRCAP	NC_041773.1	28106404	28154515	+	12396	protein_coding	Snf2 related CREBBP activator protein%2C transcript variant X1	SNF2_N
708677	3475	3542	3554	3610	3067	3102	3654	2720	2410	2894	3441	2878	2747	4061	6274	8356	CORO7	NC_041773.1	4419646	4484760	-	3557	protein_coding	coronin 7	WD40
706211	3112	2640	1910	5614	2433	3088	3161	3169	7314	5347	3518	7441	1083	1634	1600	693	PGAM1	NC_041762.1	97874020	97881905	+	1253	protein_coding	phosphoglycerate mutase 1	-
717778	1987	3548	2888	3655	6750	5182	6082	5181	3947	3862	3576	3963	2571	2596	2345	2900	ASH1L	NC_041754.1	95447034	95678723	+	12214	protein_coding	ASH1 like histone lysine methyltransferase%2C transcript variant X3	SET
701951	3112	2709	2396	2923	2177	2002	1563	1907	5699	4901	4227	5810	3472	3546	3494	8537	PLCB2	NC_041760.1	16697480	16717629	-	4799	protein_coding	phospholipase C beta 2%2C transcript variant X2	PI-PLC-X
677705	1526	1857	1743	2289	11461	5542	6896	6692	1815	1613	1691	1761	7059	6453	5671	9948	IARS	NC_041768.1	107311949	107388100	-	4549	protein_coding	isoleucyl-tRNA synthetase%2C transcript variant X1	-
705696	3231	2791	2462	3584	5841	3370	3613	3966	3091	2718	2421	3035	4356	4845	4849	7338	LOC705696	NC_041773.1	26950920	26976907	-	3152	protein_coding	eukaryotic translation initiation factor 3 subunit C%2C transcript variant X1	-
711872	22252	1395	1405	1711	575	30	326	71	10711	480	659	847	324	27	47	329	LOC711872	NC_041760.1	168154320	168281455	-	1937	C_region	PF07686:Immunoglobulin V-set domain|PF07654:Immunoglobulin C1-set domain	C1-set
710050	4070	865	3129	7141	4779	677	3471	6639	6178	832	3307	8886	1919	336	1885	3085	CHMP7	NC_041761.1	23497995	23519755	+	5980	protein_coding	charged multivesicular body protein 7%2C transcript variant X1	ESCRT-III
693719	4449	4258	4132	4862	5244	4521	4861	4301	3309	3074	2944	3356	1217	1337	1133	1107	CAP1	NC_041754.1	184514015	184546716	-	3281	protein_coding	cyclase associated actin cytoskeleton regulatory protein 1%2C transcript variant X6	-
715828	3807	4254	4103	4973	4458	4379	4335	4357	3900	3417	3336	3875	901	1501	1294	1330	WAC	NC_041762.1	29424459	29517103	+	6385	protein_coding	WW domain containing adaptor with coiled-coil%2C transcript variant X6	WW
705705	3237	4889	4294	4661	3296	3446	2712	2878	4427	4606	4060	4160	2070	2255	2169	2140	BCLAF1	NC_041757.1	39879631	39911099	-	5739	protein_coding	BCL2 associated transcription factor 1%2C transcript variant X6	-
693573	3016	3850	3533	2862	4073	4150	3752	3774	2702	2834	2459	2432	3711	7867	4323	4642	LOC693573	NC_041760.1	6162032	6163349	-	1318	protein_coding	ribosomal protein L3-like	-
717682	4152	4474	4326	4557	4758	4453	4655	3299	2724	2691	2925	2582	1618	1529	1274	1055	SEPTIN2	NC_041765.1	128740573	128781005	+	3562	protein_coding	septin 2%2C transcript variant X2	GTP_CDC
712180	3807	5901	3925	7632	4185	3619	2301	3313	5384	3677	2724	4700	1064	895	647	812	PDE4D	NC_041759.1	57315151	58848161	-	19089	protein_coding	phosphodiesterase 4D%2C transcript variant X2	-
106992262	3252	3249	2968	5596	4045	3165	3709	4008	3789	3294	3134	5452	2280	2728	3158	3453	KDM5C	NC_041774.1	52910324	52961479	-	8009	protein_coding	lysine demethylase 5C%2C transcript variant X11	JmjC
699332	3301	4465	2513	5354	1386	3098	1016	2401	5013	5153	3643	9277	536	1093	837	1028	RFLNB	NC_041769.1	370387	380355	-	3943	protein_coding	refilin B	-
708902	3092	4992	4247	4842	4001	4017	4296	3769	3551	3702	3615	4544	1440	1103	1282	2093	RERE	NC_041754.1	215694901	216163615	+	10145	protein_coding	arginine-glutamic acid dipeptide repeats%2C transcript variant X2	Atrophin-1
695414	2214	4655	3944	4954	4584	4414	5218	4268	3897	3626	3974	4046	1975	1585	1748	2778	TNIK	NC_041755.1	75955072	76361628	-	5478	protein_coding	TRAF2 and NCK interacting kinase	CNH
100429296	4081	2247	2944	5520	4883	2891	5148	3571	2701	1465	2472	1786	5569	3409	6309	7663	CLCN7	NC_041773.1	1468012	1497227	-	4250	protein_coding	chloride voltage-gated channel 7	Voltage_CLC
100427935	3090	4969	4046	4198	2773	3799	2507	2640	3575	4248	4353	3745	1370	1400	1495	2064	MPRIP	NC_041769.1	16868197	17019184	+	15457	protein_coding	myosin phosphatase Rho interacting protein%2C transcript variant X1	PH
704490	2648	3486	3365	3548	3743	3450	2909	3156	3943	3822	3622	4043	3907	5299	5628	3765	PCF11	NC_041767.1	76305720	76334860	+	6423	protein_coding	PCF11 cleavage and polyadenylation factor subunit%2C transcript variant X1	-
720839	9254	2063	5056	1199	332	50	1025	49	5758	969	3528	745	465	39	267	613	LOC720839	NC_041760.1	167910270	167916614	-	1025	C_region	The sequence of the model RefSeq transcript was modified relative to this genomic sequence to represent the inferred CDS: inserted 1 base in 1 codon	C1-set
716793	3303	3454	2886	3593	5144	3299	3523	3648	3885	3823	3129	3818	3286	2945	2924	4870	USP15	NC_041764.1	61968908	62117324	+	9204	protein_coding	ubiquitin specific peptidase 15%2C transcript variant X1	UCH
704356	3681	4182	4698	5827	3324	2901	2920	3267	4508	3794	4344	5096	880	965	773	1172	PRKCH	NC_041760.1	123393532	123625635	+	3865	protein_coding	protein kinase C eta	Pkinase
708322	2694	3382	3250	3586	8838	6275	6212	7215	2963	2784	2565	2871	2347	2256	1801	2925	GPBP1	NC_041759.1	55518240	55605337	+	4039	protein_coding	GC-rich promoter binding protein 1%2C transcript variant X3	-
704875	3972	4523	4764	4340	1720	2068	1626	1553	5020	4839	4966	5367	854	737	1072	3425	UBA7	NC_041755.1	105931095	105939838	-	3298	protein_coding	ubiquitin like modifier activating enzyme 7	-
711355	3324	5435	4028	5231	2642	4046	2300	3170	4830	4369	3685	5567	829	834	776	1149	SMAD3	NC_041760.1	43702127	43832675	+	6218	protein_coding	SMAD family member 3%2C transcript variant X1	MH2
697738	2835	2841	2751	3407	6272	6402	5348	6284	3735	2842	2701	3373	1519	3372	2334	1357	CCNG1	NC_041759.1	160795412	160802495	+	2425	protein_coding	cyclin G1	-
100424226	4359	4500	4292	4480	1876	2156	2230	1802	4132	3859	4435	4586	803	1518	1534	1892	PTPRCAP	NC_041767.1	7085496	7087907	+	1141	protein_coding	protein tyrosine phosphatase receptor type C associated protein	-
705707	2428	3449	2375	3342	5354	4481	3971	4473	3272	3164	2510	2888	4208	4440	3595	7512	FRYL	NC_041758.1	47911987	48198616	-	14102	protein_coding	FRY like transcription coactivator%2C transcript variant X11	-
709836	3929	3720	3755	4777	5965	5710	7122	5528	3292	2606	2805	2817	985	989	804	742	ACTR3	NC_041765.1	17196851	17269427	-	3097	protein_coding	actin related protein 3	Actin
696992	3694	4268	3886	5573	2594	3079	2033	2675	5136	4499	4275	5409	677	880	452	932	RBL2	NC_041773.1	40495165	40623360	+	6113	protein_coding	RB transcriptional corepressor like 2%2C transcript variant X5	-
704083	3138	1786	2456	3388	1364	2993	6729	4232	2289	1930	3770	5782	2538	3903	1870	12504	LOC704083	NC_041755.1	147344976	147345604	+	629	protein_coding	60S ribosomal protein L17	-
720380	3406	3484	3256	3357	5638	5487	5825	4840	3361	3198	3710	3094	1654	2917	3460	3441	GMIP	NC_041772.1	19236471	19250665	-	3555	protein_coding	GEM interacting protein%2C transcript variant X4	RhoGAP
699335	3478	4488	3714	3618	2753	3473	2832	2751	4423	4865	4587	4734	1526	1763	2136	1927	MSL1	NC_041769.1	51263811	51279495	+	4914	protein_coding	MSL complex subunit 1%2C transcript variant X1	-
705910	4083	4943	4515	4171	2835	2975	2470	2561	3234	3380	3507	3340	2526	2803	3059	5381	MOV10	NC_041754.1	111512063	111538655	-	4851	protein_coding	Mov10 RISC complex RNA helicase%2C transcript variant X2	-
699804	3651	3088	3537	3302	5633	4464	5750	4760	2910	2629	3011	2946	2516	3332	3828	3953	SDF4	NC_041754.1	223189159	223204593	+	2255	protein_coding	stromal cell derived factor 4%2C transcript variant X2	-
699276	2669	4309	3205	4462	7128	6161	6154	6352	3631	3308	2955	3368	1486	1633	1372	1936	STAG2	NC_041774.1	120202527	120342861	+	6836	protein_coding	stromal antigen 2%2C transcript variant X2	-
699582	3380	4147	3933	3588	3464	3889	3454	3649	3338	3737	3864	3998	1435	2519	1873	2002	CD3D	NC_041767.1	111394605	111399738	-	2264	protein_coding	CD3d molecule%2C transcript variant X2	-
718490	4166	4160	3670	4545	3000	2676	2742	2787	4536	4010	3792	4921	1564	1074	1772	3094	DENND4B	NC_041754.1	97115680	97132495	+	7379	protein_coding	DENN domain containing 4B%2C transcript variant X4	DENN
717629	3066	4455	4774	3803	1570	2270	1651	1688	5183	4876	5256	4896	1119	2013	2042	1151	RAB11FIP4	NC_041769.1	27642873	27792107	+	8772	protein_coding	RAB11 family interacting protein 4%2C transcript variant X1	-
574315	2880	3554	2832	2704	5673	4197	5121	4334	2825	2733	2641	2645	4153	4113	6149	7786	ITGA5	NC_041764.1	54011971	54036217	-	4446	protein_coding	integrin subunit alpha 5	FG-GAP
715866	4173	4452	4347	4137	2458	3314	2832	2580	3799	3986	4111	4371	997	1532	1741	1913	SLC44A2	NC_041772.1	10352036	10401809	+	4181	protein_coding	solute carrier family 44 member 2%2C transcript variant X3	-
107000647	2408	3652	3061	3473	4288	4427	4325	4102	3326	3384	2793	3151	3620	5703	3869	3597	LOC107000647	NC_041763.1	20541268	20550823	-	7035	lncRNA	uncharacterized LOC107000647%2C transcript variant X2	-
713835	4630	4373	4250	4024	818	1123	737	778	5967	5436	5262	5412	470	349	541	598	GIMAP5	NC_041756.1	176736365	176743030	+	2126	protein_coding	GTPase%2C IMAP family member 5	-
714506	2037	2457	2035	1991	10343	6160	8226	6614	1278	1560	1401	1144	4957	7322	5821	4001	HSPA9	NC_041759.1	135965432	135987525	-	3449	protein_coding	heat shock protein family A (Hsp70) member 9	HSP70
713167	3529	4422	3599	3855	3287	3347	3659	2891	3981	4451	4395	3994	779	922	749	566	CELF1	NC_041767.1	18201348	18293379	+	8544	protein_coding	CUGBP Elav-like family member 1%2C transcript variant X12	RRM_1
713700	2541	2589	1973	5174	1921	2089	1830	1726	8519	5265	4068	8761	792	1099	963	1029	ZNF395	NC_041761.1	28609233	28651244	-	8831	protein_coding	zinc finger protein 395%2C transcript variant X7	-
696896	2504	3302	3089	3812	8325	6413	7031	5855	2377	2627	2503	3112	1924	2902	2285	1185	FAM107B	NC_041762.1	15663645	15750393	-	3683	protein_coding	family with sequence similarity 107 member B%2C transcript variant X2	-
708443	3656	4017	4673	3829	3691	3807	4288	3174	3794	3348	3729	3315	1444	2068	1592	1302	LOC708443	NC_041764.1	108912103	108914270	-	2168	protein_coding	polyadenylate-binding protein 1	RRM_1
721821	3943	4391	4068	4372	2405	3392	2729	2227	3504	3351	3642	3658	1575	2493	1808	2717	MAP2K2	NC_041772.1	3993110	4028780	-	1797	protein_coding	mitogen-activated protein kinase kinase 2%2C transcript variant X2	Pkinase
715591	3064	3397	2724	7524	3485	2872	2700	4113	3862	3598	3077	7796	858	632	506	1270	PARP14	NC_041755.1	153587993	153638739	-	7699	protein_coding	poly(ADP-ribose) polymerase family member 14	A1pp
705782	4366	3986	4218	6137	2878	3089	2769	2860	4823	3816	3566	4671	649	870	850	1197	NCKAP1L	NC_041764.1	54113706	54162223	+	4048	protein_coding	NCK associated protein 1 like%2C transcript variant X1	-
702568	4647	4063	3022	5734	1875	1908	1129	1755	5410	6107	4106	6769	362	354	268	632	DENND2D	NC_041754.1	112955591	112973226	+	2269	protein_coding	DENN domain containing 2D%2C transcript variant X1	DENN
703056	4402	5191	4469	4708	660	1192	510	562	5621	5229	5058	5345	134	223	237	160	CBX7	NC_041763.1	12415334	12437273	+	4867	protein_coding	chromobox 7%2C transcript variant X1	Chromo
695051	3935	3957	3925	3861	3164	3363	2930	2778	3887	3404	3748	3555	1797	2419	2037	2297	EIF3D	NC_041763.1	15028433	15046418	+	1844	protein_coding	eukaryotic translation initiation factor 3 subunit D	-
574337	2295	3230	2959	2934	7407	4896	6332	6016	2644	2303	2193	2253	3824	5680	4503	2912	TRA2B	NC_041755.1	91248542	91270217	-	2906	protein_coding	transformer 2 beta homolog	RRM_1
708170	4006	4206	4810	6094	2832	2650	3232	2325	3127	2823	3692	3324	1227	1998	2439	981	ARF6	NC_041760.1	112100269	112104288	+	3920	protein_coding	ADP ribosylation factor 6	Arf
709905	2	0	0	2	7094	5965	8725	5578	15	0	1	4	12034	8469	15476	22137	MT1X	NC_041773.1	43923175	43924803	+	316	protein_coding	metallothionein 1X	-
716349	3521	3770	3598	4080	3349	3458	3572	2964	3949	4233	3958	4305	1289	1848	1939	1815	TAF15	NC_041769.1	32154897	32233544	+	2459	protein_coding	TATA-box binding protein associated factor 15%2C transcript variant X3	RRM_1
715454	3407	3918	7007	4437	2443	2657	4660	2853	2364	2719	5476	2716	452	424	416	915	TNFRSF1B	NC_041754.1	212241151	212284662	-	3768	protein_coding	TNF receptor superfamily member 1B%2C transcript variant X1	-
712478	3336	2970	3024	3437	4428	4285	3347	3891	4637	3048	2917	3831	3996	3235	3631	5856	PAN2	NC_041764.1	55892640	55911608	-	4872	protein_coding	poly(A) specific ribonuclease subunit PAN2%2C transcript variant X1	Exonuc_X-T
697455	1995	2998	2592	3249	5149	4047	4878	4518	2945	3235	3289	3534	4387	3903	3829	5309	GOLGA4	NC_041755.1	92666916	92786819	+	7840	protein_coding	golgin A4%2C transcript variant X4	-
718637	2660	3578	3278	4494	4358	4225	3814	4442	4871	3815	4243	4832	920	880	713	774	HMBOX1	NC_041761.1	29161367	29337915	+	16704	protein_coding	homeobox containing 1%2C transcript variant X9	HNF-1_N
708714	2535	3332	2851	3747	9213	7110	5840	7401	2770	1999	2241	2596	2228	2344	2118	3259	ITPR2	NC_041764.1	27644569	28141361	-	12408	protein_coding	inositol 1%2C4%2C5-trisphosphate receptor type 2%2C transcript variant X1	Ion_trans
703399	4284	5096	4639	5095	2900	3664	3486	2838	3227	3380	3402	3277	714	1204	973	1289	GNB1	NC_041754.1	222535849	222648337	+	2606	protein_coding	G protein subunit beta 1	WD40
701393	3482	4108	3691	3582	3126	3249	2956	2900	3666	3643	3576	3954	1898	2576	3287	3870	EDC4	NC_041773.1	55089822	55102069	+	5506	protein_coding	enhancer of mRNA decapping 4%2C transcript variant X1	-
708452	3170	4376	4431	4254	4055	3811	3864	3584	3612	3673	3942	3875	1599	1576	1637	1869	TASOR	NC_041755.1	112784136	112848825	-	8407	protein_coding	transcription activation suppressor%2C transcript variant X1	-
714480	2523	4382	4557	3761	1919	3206	2970	2199	3029	4340	4636	4094	1567	1987	2263	3904	CERK	NC_041763.1	4719529	4798771	+	4965	protein_coding	ceramide kinase%2C transcript variant X1	-
702981	367	393	336	352	5490	1533	4046	2249	641	366	279	234	11334	21282	21465	10748	DUSP1	NC_041759.1	170168726	170171764	-	1995	protein_coding	dual specificity phosphatase 1	DSPc
715453	3170	3801	3252	3157	5357	4692	4759	4041	2550	2480	2446	2147	2807	2950	3214	3615	DHX9	NC_041754.1	40088574	40137944	+	4551	protein_coding	DExH-box helicase 9	Helicase_C
715803	3214	4884	4038	3941	4370	4059	4223	3643	3469	3472	3484	3506	1168	1898	1829	1014	SNRK	NC_041755.1	99228890	99292258	+	5262	protein_coding	SNF related kinase%2C transcript variant X1	Pkinase
700517	3907	4297	4218	3957	3672	3765	3510	3421	3545	3103	3180	3314	1133	2156	1241	1304	EIF3H	NC_041761.1	116937014	117058350	-	2089	protein_coding	eukaryotic translation initiation factor 3 subunit H%2C transcript variant X1	Mov34
718488	3896	3587	3237	4710	2526	2487	2336	2334	4146	3445	3675	4588	2021	2373	3079	4369	ARAP1	NC_041767.1	65679187	65747109	-	6052	protein_coding	ArfGAP with RhoGAP domain%2C ankyrin repeat and PH domain 1%2C transcript variant X1	RhoGAP
100430586	3522	5490	5517	5441	2783	3293	3231	2716	2536	3516	4643	3190	339	535	457	319	AP3M2	NC_041761.1	42747430	42765894	+	4178	protein_coding	adaptor related protein complex 3 subunit mu 2%2C transcript variant X1	Adap_comp_sub
714215	3871	4165	4229	3918	5184	4144	4545	4217	2949	2825	2879	2595	1922	2059	2634	2567	SRPRA	NC_041767.1	119034737	119040762	-	3070	protein_coding	SRP receptor subunit alpha%2C transcript variant X1	-
699329	2074	5004	5212	3232	5492	7292	7788	5296	1969	2563	3789	1902	637	1170	953	786	SESN3	NC_041767.1	88412433	88479921	-	10725	protein_coding	sestrin 3%2C transcript variant X1	PA26
702846	1952	2092	2145	1683	4165	4653	6419	4828	2597	2328	2323	2064	4316	10524	9117	4667	NFKBIZ	NC_041755.1	174285683	174296972	-	5891	protein_coding	NFKB inhibitor zeta%2C transcript variant X2	-
703580	2512	3669	2956	3518	4792	3598	3673	3458	3605	3254	2767	3515	3751	2804	3277	5542	PCM1	NC_041761.1	18068753	18178080	+	10133	protein_coding	pericentriolar material 1%2C transcript variant X35	-
100424131	2325	3320	2780	3793	8078	6133	5744	5951	4192	3410	2957	3641	718	1328	700	606	MAP3K2	NC_041765.1	3509852	3598797	+	11349	protein_coding	mitogen-activated protein kinase kinase kinase 2%2C transcript variant X1	Pkinase
718063	3368	3595	3723	4464	6708	6039	5818	5604	2509	2173	2244	2632	2150	2488	1560	2938	XPO1	NC_041766.1	47229188	47290076	+	6010	protein_coding	exportin 1%2C transcript variant X2	-
715686	3352	4482	3714	2853	2997	2951	3109	2111	3181	3834	3560	2904	2550	2603	3670	5027	AP5Z1	NC_041756.1	37873411	37890490	+	2873	protein_coding	adaptor related protein complex 5 subunit zeta 1%2C transcript variant X2	-
714429	4035	4236	3785	3443	1519	2213	1206	908	3280	4305	4131	3513	3252	834	775	878	CD52	NC_041754.1	198471049	198473657	-	475	protein_coding	CD52 molecule	-
714696	3554	4722	4111	6731	3702	4172	2887	3295	3279	3344	3504	3950	468	621	356	605	PACS1	NC_041767.1	8305221	8477224	-	4614	protein_coding	phosphofurin acidic cluster sorting protein 1%2C transcript variant X1	-
704794	4367	4034	3948	5279	3363	3085	3783	3109	4222	3030	3085	3861	796	1217	1087	903	CANX	NC_041759.1	177098913	177133382	+	5726	protein_coding	calnexin%2C transcript variant X1	-
717290	2345	2316	2294	2086	3731	2848	4400	3606	1544	1303	1555	1488	7689	6730	8892	12908	ATG2A	NC_041767.1	9618457	9641675	+	7242	protein_coding	autophagy related 2A%2C transcript variant X4	-
718957	4734	4615	4419	4448	5581	4483	3993	4227	3593	2608	3015	2708	803	667	485	599	FKBP5	NC_041757.1	133793958	133913446	+	4123	protein_coding	FKBP prolyl isomerase 5	FKBP_C
100423163	3950	3688	3163	3052	3754	3160	3052	2542	4121	4571	3911	3350	2156	2279	1993	1249	TARDBP	NC_041754.1	213420789	213440948	-	5119	protein_coding	TAR DNA binding protein%2C transcript variant X4	RRM_1
721948	2418	2522	1926	3193	6189	6141	5997	4888	3206	2343	2059	2750	3173	3005	4947	4685	PER1	NC_041769.1	7942485	7958479	-	8783	protein_coding	period circadian regulator 1%2C transcript variant X5	-
709717	2688	3198	2853	3430	5498	4648	4538	4255	3770	3445	3140	3533	2397	2926	2092	1990	YTHDC1	NC_041758.1	65232738	65268989	+	3507	protein_coding	YTH domain containing 1%2C transcript variant X5	YTH
713124	2719	2595	2728	4078	4476	5627	4648	4476	4646	3177	3433	5194	1130	1496	2509	2682	TNIP1	NC_041759.1	148477653	148535044	-	3675	protein_coding	TNFAIP3 interacting protein 1%2C transcript variant X6	-
713177	2863	5372	4540	4510	3750	5021	3908	3576	2372	3069	3595	2507	1231	1588	1244	1530	TRAPPC10	NC_041756.1	2620887	2720124	-	7066	protein_coding	trafficking protein particle complex 10%2C transcript variant X3	-
574265	3824	4299	3462	4041	2996	3074	2619	2089	4181	4181	3643	3791	1310	2550	2451	1144	CTNNB1	NC_041755.1	97167418	97208446	+	3889	protein_coding	catenin beta 1%2C transcript variant X2	Arm
100429776	4151	4212	4140	4429	4120	3766	3731	3436	2955	3125	3345	3308	746	650	575	1108	CAPZB	NC_041754.1	205238211	205386649	+	3708	protein_coding	capping actin protein of muscle Z-line subunit beta%2C transcript variant X7	-
718970	2860	3198	3303	3407	2734	2977	2779	2914	3027	3115	3588	3767	3217	3156	3433	4955	IRF3	NC_041772.1	49629971	49637050	-	2135	protein_coding	interferon regulatory factor 3%2C transcript variant X15	IRF
706210	3521	4169	4099	4545	2331	2713	3414	2537	2998	2723	3018	3283	2025	2319	2742	4335	ZSWIM8	NC_041762.1	64005410	64022039	-	6451	protein_coding	zinc finger SWIM-type containing 8%2C transcript variant X3	-
697775	3296	2798	2248	4871	3229	3068	2475	2996	6594	4263	3439	5847	1912	1748	1878	1992	KDM3A	NC_041766.1	21982632	22035257	-	4734	protein_coding	lysine demethylase 3A%2C transcript variant X2	JmjC
722215	3399	4030	3677	2820	3053	3657	2040	2258	2588	2997	2325	2740	4331	5813	2801	3041	RPL7A	NC_041768.1	4906677	4910150	-	919	protein_coding	ribosomal protein L7a	-
700362	2693	2169	2061	3278	3360	3085	3741	3329	3594	2586	2677	3536	4593	4845	7156	5402	PNRC1	NC_041757.1	84314420	84318373	-	1662	protein_coding	proline rich nuclear receptor coactivator 1	-
700797	3710	4053	3537	4581	3507	3436	3296	2967	3374	3146	2977	3254	1262	1518	1205	1031	SERBP1	NC_041754.1	156996129	157019195	+	6537	protein_coding	SERPINE1 mRNA binding protein 1%2C transcript variant X1	-
100427784	3992	4196	4603	4356	5147	3427	3912	3763	3971	3095	3863	3460	974	913	1173	698	CDC42SE1	NC_041754.1	100061115	100069833	+	3221	protein_coding	CDC42 small effector 1%2C transcript variant X1	-
711941	4155	3707	3783	3297	4585	3930	3869	3501	3043	2886	2768	2599	2422	2419	2422	2057	HNRNPM	NC_041772.1	8336177	8379769	+	2872	protein_coding	heterogeneous nuclear ribonucleoprotein M%2C transcript variant X1	RRM_1
107000617	1217	4000	3574	1920	3791	12691	6760	3213	1273	5696	3612	1742	523	6104	1205	343	LOC107000617	NC_041763.1	24876903	24886745	-	8757	lncRNA	uncharacterized LOC107000617	-
722775	1974	3367	2675	3467	4925	4729	3836	4575	2569	2465	2489	2261	4201	4535	3900	6361	VPS13D	NC_041754.1	211938665	212222859	-	19827	protein_coding	vacuolar protein sorting 13 homolog D%2C transcript variant X5	-
698528	3493	4382	3725	4084	3537	3414	3126	3023	2962	3011	3061	2790	2232	2270	2479	3807	GCN1	NC_041764.1	119906202	119974890	-	8693	protein_coding	GCN1 activator of EIF2AK4%2C transcript variant X1	-
704174	2868	4140	3380	4093	5457	3827	4034	4422	3913	3233	3017	3797	1909	2052	1426	1955	SETD5	NC_041755.1	140740887	140824539	+	11127	protein_coding	SET domain containing 5%2C transcript variant X9	-
709343	1272	1425	1510	1450	13256	9312	10427	10309	1061	1027	1147	1053	3534	5318	4621	3088	CACYBP	NC_041754.1	32258334	32271853	+	3838	protein_coding	calcyclin binding protein%2C transcript variant X1	-
697682	3697	4126	3565	4995	3804	3496	3108	2753	4016	3311	3332	4050	1648	1086	647	1618	LPIN1	NC_041766.1	96960248	97103411	-	7461	protein_coding	lipin 1%2C transcript variant X1	-
711927	3344	3398	2929	3042	3799	3689	3075	3097	4306	3185	2650	4137	2598	3460	3146	3538	OTUD5	NC_041774.1	48914616	48951772	-	3518	protein_coding	OTU deubiquitinase 5%2C transcript variant X4	OTU
720360	3627	4781	3733	3986	4449	4779	3871	3589	3843	3660	3501	3687	953	1217	651	1019	EPB41	NC_041754.1	195561876	195800718	-	10691	protein_coding	erythrocyte membrane protein band 4.1%2C transcript variant X24	Band_41
711435	3316	4673	3309	3497	3470	3305	1770	1804	5299	4819	3937	5749	1424	1150	1022	2085	ATP10A	NC_041760.1	3171500	3356443	+	5388	protein_coding	ATPase phospholipid transporting 10A (putative)%2C transcript variant X1	-
710832	80	16	28	40	2640	774	2490	1685	64	5	12	15	9524	29274	27256	8325	ATF3	NC_041754.1	70055871	70109651	+	7402	protein_coding	activating transcription factor 3%2C transcript variant X1	bZIP_1
707383	4316	4130	3880	5658	3787	4742	3925	4509	2960	2852	3065	3418	927	1196	929	1743	LOC707383	NC_041762.1	27433086	27593249	+	3146	protein_coding	amyloid beta A4 precursor protein-binding family B member 1-interacting protein%2C transcript variant X2	RA
716694	4553	5140	3353	4886	1492	2666	1428	1751	4838	4929	3747	4872	775	732	899	671	PIK3IP1	NC_041763.1	20220321	20234049	+	3249	protein_coding	phosphoinositide-3-kinase interacting protein 1%2C transcript variant X2	-
706489	3448	4010	3886	4044	3634	3606	3165	2779	3643	3282	3346	3730	1043	912	1007	832	PTP4A2	NC_041754.1	192733940	192763334	+	4196	protein_coding	protein tyrosine phosphatase 4A2%2C transcript variant X1	Y_phosphatase
716618	4219	3251	3466	5245	2435	2452	2373	2880	3849	2411	2633	5367	1836	1830	2687	5091	CAPN1	NC_041767.1	9311953	9346331	-	5096	protein_coding	calpain 1%2C transcript variant X1	Peptidase_C2
696360	3094	3578	4110	3530	5402	4708	5181	4122	3689	2931	3104	2988	1569	1500	1640	1060	ARL6IP5	NC_041755.1	125230173	125251420	+	1966	protein_coding	ADP ribosylation factor like GTPase 6 interacting protein 5	-
722000	1918	1366	1682	1530	2960	1940	5702	2005	1472	1236	1319	1384	6044	13001	13301	10422	ZFP36	NC_041772.1	38657964	38660852	+	2080	protein_coding	ZFP36 ring finger protein	zf-CCCH
710724	3799	4729	4199	4193	3135	3297	2907	2554	4163	3822	3809	3440	643	565	441	594	PIP4K2A	NC_041762.1	23567771	23744899	-	3654	protein_coding	phosphatidylinositol-5-phosphate 4-kinase type 2 alpha%2C transcript variant X1	PIP5K
702089	5095	4526	4299	3741	2145	2428	1766	1595	4984	3985	4155	3946	765	693	583	1117	SASH3	NC_041774.1	126040343	126055573	+	2694	protein_coding	SAM and SH3 domain containing 3	SAM_2
698636	1773	2679	3908	3009	9732	6843	8866	8841	893	1064	1756	1074	2845	1619	2160	4063	CREM	NC_041762.1	36091117	36180025	+	5533	protein_coding	cAMP responsive element modulator%2C transcript variant X8	pKID
703780	4851	4667	4326	5059	2001	2757	1694	1689	3686	3578	3395	3327	644	896	881	700	GNAI2	NC_041755.1	106360375	106383828	+	3093	protein_coding	G protein subunit alpha i2	G-alpha
697331	3906	3374	3121	3567	6259	4710	7694	4249	1852	1776	1856	1482	2145	2959	2470	1714	LAMP1	NC_041770.1	94550921	94578064	+	2325	protein_coding	lysosomal associated membrane protein 1%2C transcript variant X1	-
699189	3375	4380	3381	3614	2899	3925	3087	3053	3094	3952	3305	3287	1489	2197	1315	1557	EIF3L	NC_041763.1	13650540	13692293	-	2539	protein_coding	eukaryotic translation initiation factor 3 subunit L%2C transcript variant X1	-
717288	380	1032	1469	1315	1543	1789	3271	2924	446	608	807	502	7075	19141	23769	8154	CD69	NC_041764.1	9924895	9931658	+	1697	protein_coding	CD69 molecule	Lectin_C
698977	3124	3059	3455	3898	3074	2379	3295	2759	3011	2291	3044	2917	3698	4398	4526	5812	TCF25	NC_041773.1	76915614	76953255	+	2452	protein_coding	transcription factor 25%2C transcript variant X3	DUF654
706759	1630	3071	3293	3425	6968	5835	5829	5337	1257	2265	3090	1921	3588	3501	3559	5842	SYNE2	NC_041760.1	125930118	126306213	+	22987	protein_coding	spectrin repeat containing nuclear envelope protein 2%2C transcript variant X2	CH
705313	3184	4013	3196	4241	5767	4760	5405	5555	3520	3466	3064	3982	663	990	677	490	CD28	NC_041765.1	91104946	91138544	+	5582	protein_coding	CD28 molecule%2C transcript variant X1	-
712460	2826	3824	3434	3846	6167	5958	5545	5287	2842	2960	2449	2542	1780	2432	1700	1009	DEK	NC_041757.1	151704100	151744466	+	3037	protein_coding	DEK proto-oncogene	-
718421	3208	3784	3178	3814	1870	3357	2328	2017	3448	3616	3426	4272	1924	3654	3488	3818	INPPL1	NC_041767.1	65196068	65210420	+	4912	protein_coding	inositol polyphosphate phosphatase like 1%2C transcript variant X1	SH2
714457	2604	3838	4538	3872	5633	5184	6591	3784	1865	2108	2728	1896	2123	2804	2142	851	TENT5C	NC_041754.1	106632824	106655087	-	6366	protein_coding	terminal nucleotidyltransferase 5C%2C transcript variant X1	-
701569	2220	2767	2745	3240	4069	3271	3609	3855	3699	3215	3128	3417	3565	4631	5288	4165	RBBP6	NC_041773.1	22897572	22930289	+	6970	protein_coding	RB binding protein 6%2C ubiquitin ligase%2C transcript variant X3	U-box
700341	2522	2271	2096	2790	2320	2106	2411	2152	2534	2156	2257	2705	5306	6549	8350	10831	CXXC1	NC_041771.1	32139311	32145263	+	3065	protein_coding	CXXC finger protein 1%2C transcript variant X1	zf-CXXC
704980	2833	3690	3676	5653	1896	2326	2184	2962	3389	4056	3852	6574	460	466	430	811	CD47	NC_041755.1	168117668	168166616	+	5225	protein_coding	CD47 molecule%2C transcript variant X3	-
713284	4059	3503	3734	4078	3197	3021	3701	3006	2282	2287	2580	2418	2236	2429	2942	2372	ATP5F1B	NC_041764.1	56221604	56231349	-	1749	protein_coding	ATP synthase F1 subunit beta	ATP-synt_ab
716230	2659	3128	3152	3010	5098	3838	4388	4019	2556	2454	2434	2548	4439	3072	4014	6119	SUPT6H	NC_041769.1	24290562	24331525	+	6355	protein_coding	SPT6 homolog%2C histone chaperone and transcription elongation factor%2C transcript variant X1	S1
703269	3318	3335	3325	3763	3268	3322	3799	3011	3387	3422	3357	3401	2230	3159	2532	3533	U2AF2	NC_041772.1	55407784	55429601	+	3121	protein_coding	U2 small nuclear RNA auxiliary factor 2%2C transcript variant X1	RRM_1
711330	1740	2757	2074	3349	6993	5651	6616	6100	3341	2819	2582	3167	1775	2775	1794	2370	NUFIP2	NC_041769.1	24895422	24931243	-	7086	protein_coding	nuclear FMR1 interacting protein 2	-
100426363	6531	4529	5106	5810	2329	1693	1754	1361	3752	2415	2977	3393	475	650	974	1357	ADGRE5	NC_041772.1	13993332	14021236	+	3491	protein_coding	adhesion G protein-coupled receptor E5%2C transcript variant X1	7tm_2
699281	2632	4061	3239	3777	3351	4050	3392	3499	3830	4513	3960	3940	395	1220	611	559	ELK4	NC_041754.1	63130130	63154206	-	9823	protein_coding	ETS transcription factor ELK4%2C transcript variant X1	Ets
novel.2370	3338	3505	2151	2771	1958	2666	1826	2446	4990	6065	3793	4241	2045	4309	3697	1254	-	NC_041762.1	7735599	7746244	+	9979	-	- && O00370.1 RecName: Full=LINE-1 retrotransposable element ORF2 protein; Short=ORF2p; Includes: RecName: Full=Reverse transcriptase; Includes: RecName: Full=Endonuclease && -	-
710277	2200	2052	2088	2939	5562	4193	5479	4615	5025	4052	3113	4839	2310	2139	1962	3456	ZBTB1	NC_041760.1	126570101	126598047	+	8646	protein_coding	zinc finger and BTB domain containing 1%2C transcript variant X3	BTB
711655	4010	3572	2825	3319	3195	2690	2587	2462	3626	3689	3295	3433	1710	1492	1952	4086	TNK2	NC_041755.1	687706	734693	-	5693	protein_coding	tyrosine kinase non receptor 2%2C transcript variant X14	Pkinase_Tyr
706175	4041	4373	4223	3638	2173	2523	2368	2036	3796	3880	4072	3746	648	1012	1719	1016	CIRBP	NC_041772.1	1050369	1054565	+	1323	protein_coding	cold inducible RNA binding protein	RRM_1
696604	2545	2157	1657	1715	1124	1497	1026	1095	6635	6421	5982	6693	1447	1431	1883	2907	TPM2	NC_041768.1	48511990	48521882	+	3764	protein_coding	tropomyosin 2%2C transcript variant X2	-
718320	2683	3799	3334	3879	4824	3863	4057	3862	3624	3288	3090	3750	1483	1585	1581	2383	ARID4B	NC_041754.1	13700125	13866810	+	6083	protein_coding	AT-rich interaction domain 4B%2C transcript variant X3	ARID
702219	3266	3537	2775	3581	6243	5275	4374	5080	3851	3220	2749	3588	903	1277	616	783	SMC5	NC_041768.1	85668656	85773205	+	5994	protein_coding	structural maintenance of chromosomes 5%2C transcript variant X1	SMC_N
698313	2788	3670	3680	4516	4231	4080	3947	3759	3428	3026	3236	3544	2169	1922	1863	2217	DIDO1	NC_041763.1	98046144	98108972	-	11348	protein_coding	death inducer-obliterator 1%2C transcript variant X2	PHD
699712	4289	4345	3983	4177	4153	3493	3523	2909	3575	3243	3101	2892	944	1426	1144	969	CASC3	NC_041769.1	51282241	51317930	+	5136	protein_coding	CASC3 exon junction complex subunit%2C transcript variant X1	-
703326	2362	2970	2229	2628	8167	7834	7797	8143	1388	2123	1517	1379	1708	3216	2382	1605	CCT6A	NC_041756.1	59070811	59083142	+	2716	protein_coding	chaperonin containing TCP1 subunit 6A	-
718202	2257	2678	2585	2301	2242	2325	2286	2003	1735	2109	1927	1813	6369	8222	9075	9555	NOP56	NC_041763.1	63840421	63846582	-	2940	protein_coding	NOP56 ribonucleoprotein%2C transcript variant X1	-
722080	4047	3778	3108	3501	3028	3836	2694	2901	3554	3120	2577	3373	2005	2781	3176	5902	CCDC88B	NC_041767.1	10183788	10200628	-	5097	protein_coding	coiled-coil domain containing 88B%2C transcript variant X2	-
697630	1884	2729	2130	2975	6008	3571	4484	4195	2812	2449	2159	2973	5139	4301	4157	7763	JMJD1C	NC_041762.1	74447772	74811345	+	9507	protein_coding	jumonji domain containing 1C%2C transcript variant X4	JmjC
721918	2876	2097	2326	2993	4370	3628	3239	3045	3655	2363	2865	3574	3239	3889	4603	6215	EHBP1L1	NC_041767.1	8932815	8949794	-	5654	protein_coding	EH domain binding protein 1 like 1%2C transcript variant X5	CH
717832	3252	3430	4775	7210	1466	1769	3057	1715	3002	3073	4279	4409	1043	696	1362	2450	INPP5D	NC_041765.1	120502551	120656303	+	6287	protein_coding	inositol polyphosphate-5-phosphatase D%2C transcript variant X1	SH2
711830	2766	3514	2319	3937	4902	3533	3418	3525	5417	4499	3269	4124	1792	1304	1055	1654	KDM7A	NC_041756.1	166506495	166601008	-	9583	protein_coding	lysine demethylase 7A	JmjC
100424486	3720	3965	3848	4265	941	1128	799	886	4995	4708	5256	5779	329	269	477	283	GIMAP1	NC_041756.1	176715684	176722609	+	3750	protein_coding	GTPase%2C IMAP family member 1%2C transcript variant X2	-
100429963	3513	3826	3616	3316	5178	5764	5848	4137	2295	2454	2247	2081	1295	3018	2755	1390	SURF4	NC_041768.1	4889830	4895761	+	2824	protein_coding	surfeit 4	SURF4
721789	3031	3014	2089	7004	3618	2847	1394	5336	3710	3019	2050	5922	1890	1295	925	3934	DIP2C	NC_041762.1	1042509	1208885	-	7385	protein_coding	disco interacting protein 2 homolog C%2C transcript variant X2	AMP-binding
713436	3534	3677	3709	4512	1818	1650	1655	2370	4984	3679	3763	5275	1115	672	1248	1911	GIMAP7	NC_041756.1	176508693	176515179	+	1281	protein_coding	GTPase%2C IMAP family member 7	-
100270694	3911	5325	4679	0	4226	3891	4825	0	5796	5108	4539	0	1505	2362	2162	0	DDX3Y	NC_027914.1	2108599	2124480	+	4463	protein_coding	DEAD-box helicase 3 Y-linked	DEAD
714706	4280	4620	4235	4307	1912	2212	1475	1589	3748	3799	3631	3856	1053	805	854	1620	MBTPS1	NC_041773.1	71064710	71130531	-	4374	protein_coding	membrane bound transcription factor peptidase%2C site 1	Peptidase_S8
715270	3291	3017	3152	3211	3703	3371	3344	3137	2357	2276	2430	2244	3637	5513	4635	3549	CALM2	NC_041766.1	61630766	61645721	+	1216	protein_coding	calmodulin 2	-
100426446	2287	2969	2937	2657	2289	3035	3954	3115	2082	2566	2161	2661	2383	4085	2654	5006	RPL39	NC_041774.1	116072024	116077106	-	309	protein_coding	ribosomal protein L39	-
709615	4718	4332	3097	3768	2974	2965	2169	1865	4502	4215	2938	3189	844	1005	1051	974	SHISA5	NC_041755.1	104521814	104559355	-	2239	protein_coding	shisa family member 5%2C transcript variant X3	-
718787	2486	2929	2433	2763	4083	4958	3642	3798	2487	2529	2293	2882	3916	4349	4381	7497	PIH1D1	NC_041772.1	49397509	49404046	-	1474	protein_coding	PIH1 domain containing 1%2C transcript variant X2	-
712653	2890	3611	2984	3299	2577	3021	2604	2557	4026	3989	3582	4146	2186	2995	2966	2813	LDB1	NC_041762.1	102621528	102634353	-	2040	protein_coding	LIM domain binding 1	-
712506	4210	4802	4100	4520	3095	4268	3548	3102	2818	2935	2954	3070	723	1021	852	868	LRP10	NC_041760.1	84892429	84899358	+	3231	protein_coding	LDL receptor related protein 10	Ldl_recept_a
701441	3498	3899	3839	4188	3744	3329	3596	3165	3784	3488	2875	3913	874	1165	1058	812	DDX6	NC_041767.1	111812147	111857950	-	7026	protein_coding	DEAD-box helicase 6%2C transcript variant X3	DEAD
696507	2512	3351	2812	3534	6624	5566	5247	5530	2570	2554	2212	2453	2487	2262	2167	3733	UBR2	NC_041757.1	126659531	126789858	-	8424	protein_coding	ubiquitin protein ligase E3 component n-recognin 2%2C transcript variant X3	zf-UBR1
712741	2595	2656	2633	2598	4589	4451	5303	4021	2468	2286	2302	2571	3729	5213	5860	4955	FBRS	NC_041773.1	28064445	28077160	+	5509	protein_coding	fibrosin%2C transcript variant X1	-
711947	3685	3923	3414	3693	2486	3341	2795	2746	2632	2651	2840	2786	1393	2037	3212	5623	INTS1	NC_041756.1	34533362	34568063	-	7185	protein_coding	integrator complex subunit 1%2C transcript variant X1	-
713415	3742	3469	2786	3380	6894	5819	4563	6113	4003	2804	2323	3005	1249	1422	788	1404	FAM118A	NC_041763.1	6152575	6184870	-	4269	protein_coding	family with sequence similarity 118 member A%2C transcript variant X8	-
705360	4480	1119	2141	2316	4680	839	2194	1306	3458	1595	2024	2686	15311	501	6177	3553	C5H4orf3	NC_041758.1	117340075	117342342	-	689	protein_coding	chromosome 5 C4orf3 homolog	-
708679	17	5	5	9	13604	8993	9676	11316	30	4	13	15	8528	4889	6774	14718	MT1M	NC_041773.1	43838696	43840046	+	421	protein_coding	metallothionein 1M	-
704477	1327	2235	1903	2477	4921	3254	4209	3751	3468	2994	3059	3455	4709	3812	2666	8019	VPS13B	NC_041761.1	99285826	100148596	+	16280	protein_coding	vacuolar protein sorting 13 homolog B%2C transcript variant X1	-
714851	2714	1445	1424	1423	3518	2844	6999	2942	1373	921	1069	825	6405	9248	10680	8197	GRN	NC_041769.1	55614349	55622822	+	2743	protein_coding	granulin precursor%2C transcript variant X1	-
702946	1350	2230	2812	2654	6064	10432	8675	8500	719	1377	1906	1296	1444	8009	4918	1914	ANXA1	NC_041768.1	88561712	88580580	+	1530	protein_coding	annexin A1	-
693963	3663	3937	4053	4090	3728	3780	3894	2916	3391	2890	3024	3096	1016	719	844	677	TRAM1	NC_041761.1	71163675	71196718	-	3066	protein_coding	translocation associated membrane protein 1	LAG1
710771	3197	2705	2825	3168	4271	2965	3279	3148	2888	2476	2683	2830	3815	3537	4884	3679	MRFAP1	NC_041758.1	6324034	6326181	-	2073	protein_coding	Morf4 family associated protein 1%2C transcript variant X2	-
716417	3164	3681	3495	4123	4078	3985	3963	3744	3450	3160	3055	3500	1465	1842	1613	1697	UBAP2L	NC_041754.1	96777156	96836604	-	6145	protein_coding	ubiquitin associated protein 2 like%2C transcript variant X11	-
702781	3575	4274	3366	4563	2010	2159	1671	1885	5104	4731	3518	5386	819	901	704	856	CASP8	NC_041765.1	88499208	88559203	+	2769	protein_coding	caspase 8%2C transcript variant X2	Peptidase_C14
696236	3479	3327	3235	3748	2581	2469	2420	2390	4065	3443	3555	3872	1891	2136	3190	3833	SAFB2	NC_041772.1	5507813	5544340	-	3392	protein_coding	scaffold attachment factor B2	RRM_1
709936	2702	4232	3663	4135	2819	3267	2871	2489	3390	3223	3411	2922	1653	2059	1954	2478	EP400	NC_041764.1	131792219	131927119	+	12411	protein_coding	E1A binding protein p400%2C transcript variant X1	SNF2_N
715091	2579	4017	4213	3781	4475	3279	4622	3536	2144	2149	2872	2444	3097	2677	2760	2646	EML4	NC_041766.1	66473462	66635107	-	5605	protein_coding	EMAP like 4%2C transcript variant X2	-
693697	2762	3585	3357	4328	5443	4986	5833	5005	2259	2021	2201	2602	2141	2285	2609	2933	BAZ1A	NC_041760.1	96830251	96959737	-	6116	protein_coding	bromodomain adjacent to zinc finger domain 1A%2C transcript variant X3	Bromodomain
701343	3041	3975	3788	3803	3793	3585	3801	3089	3238	2883	2890	2899	1017	1612	1726	834	G3BP2	NC_041758.1	57992218	58076119	+	5058	protein_coding	G3BP stress granule assembly factor 2%2C transcript variant X6	RRM_1
707791	3490	3684	3398	4025	2892	3033	2645	3022	3922	3268	3116	3940	1806	2225	2015	2943	VPS39	NC_041760.1	18647358	18694392	-	4882	protein_coding	VPS39 subunit of HOPS complex%2C transcript variant X1	CNH
703567	1909	4632	3694	3828	4452	5181	4705	4468	3456	3452	3295	3351	838	1120	655	934	GPRIN3	NC_041758.1	87612617	87682923	-	12657	protein_coding	GPRIN family member 3%2C transcript variant X1	-
700174	2787	3369	2908	3863	4330	4415	3343	3618	4121	3810	3367	3881	735	1355	1050	1054	MECP2	NC_041774.1	150013278	150090459	-	13926	protein_coding	methyl-CpG binding protein 2%2C transcript variant X1	MBD
700801	3833	3979	2870	3935	3843	3913	2981	3743	3750	3587	2685	3367	524	1064	613	616	LBR	NC_041754.1	82940868	82968051	-	3821	protein_coding	lamin B receptor	-
703262	2366	3111	3771	2545	7033	5807	8597	6448	1515	1824	2164	1741	1369	1629	1054	1687	RHOF	NC_041764.1	121623035	121640910	-	3510	protein_coding	ras homolog family member F%2C filopodia associated%2C transcript variant X1	Ras
719123	2662	2878	2579	2559	3445	2383	2737	2352	2548	2303	1882	2103	4755	9216	6622	2913	SRSF3	NC_041757.1	132845782	132855474	-	2765	protein_coding	serine and arginine rich splicing factor 3	RRM_1
695288	6022	4606	4498	3576	4914	4316	2519	2046	2712	2591	3307	1949	559	890	636	765	CAPG	NC_041766.1	23058755	23085383	+	1543	protein_coding	capping actin protein%2C gelsolin like%2C transcript variant X5	-
709947	1761	1114	1290	902	11597	4479	6489	6134	1946	1291	1884	1675	5433	4859	4523	7300	NOTCH1	NC_041768.1	1699397	1752996	+	9529	protein_coding	notch receptor 1	EGF_CA
714717	3090	3969	3441	4009	3522	3593	3306	2533	4641	3902	3810	3755	830	1018	671	723	AKT3	NC_041754.1	5267773	5629913	+	8390	protein_coding	AKT serine/threonine kinase 3%2C transcript variant X2	Pkinase
706564	2294	2198	1876	2439	5557	3261	4515	4233	2326	2123	1932	2286	5840	8056	5468	5034	RSRC2	NC_041764.1	122352415	122376071	-	2366	protein_coding	arginine and serine rich coiled-coil 2%2C transcript variant X2	-
703746	3007	3034	3297	3384	6059	4829	5987	4597	2793	2485	2934	2904	1559	2327	1554	1569	ZNFX1	NC_041763.1	84462507	84495626	-	7715	protein_coding	zinc finger NFX1-type containing 1%2C transcript variant X4	-
574129	3371	3280	4208	3218	5013	3858	6536	4124	2434	1965	2359	2081	959	755	1863	1423	STAT5A	NC_041769.1	53413223	53437928	+	4199	protein_coding	signal transducer and activator of transcription 5A%2C transcript variant 1	STAT_bind
710851	3106	3940	4833	4224	3929	3619	3756	3489	2719	2289	3569	2929	1590	1547	2398	2369	PHF12	NC_041769.1	24544304	24591509	-	4056	protein_coding	PHD finger protein 12	PHD
694850	3982	3886	3687	4057	4123	3700	2905	3492	3401	3099	3210	3096	783	953	780	1165	BRD7	NC_041773.1	37412685	37466401	-	2740	protein_coding	bromodomain containing 7%2C transcript variant X2	Bromodomain
695046	1517	1649	1419	1939	7755	4605	5789	4940	1411	1402	1284	1473	5630	8573	6589	6899	SARS	NC_041754.1	114905689	114931391	-	2014	protein_coding	seryl-tRNA synthetase%2C transcript variant X1	tRNA-synt_2b
696332	2994	4877	4139	2834	3595	3060	4026	3058	3503	4157	4046	2581	989	2041	2043	989	DUSP16	NC_041764.1	13847193	13939097	-	6604	protein_coding	dual specificity phosphatase 16%2C transcript variant X3	DSPc
694253	3330	3823	3452	4534	2751	2949	2958	2608	2813	2759	2549	2844	2198	2226	1957	2394	DDB1	NC_041767.1	12839663	12875422	+	4554	protein_coding	damage specific DNA binding protein 1%2C transcript variant X1	-
704545	3412	2516	2810	3054	5264	3287	5882	3571	2680	2303	2495	2705	2434	3034	3111	2026	WBP2	NC_041769.1	72219865	72230609	-	2329	protein_coding	WW domain binding protein 2%2C transcript variant X1	GRAM
706046	4597	4068	3512	3733	3368	3927	3046	2743	3766	3259	3148	3362	610	821	669	566	SELPLG	NC_041764.1	108249570	108261502	-	2322	protein_coding	selectin P ligand	-
703088	2551	3429	4292	4893	4787	3697	4812	5646	2578	2411	3358	3287	531	552	572	1130	TGFBR2	NC_041755.1	17035106	17123221	-	4755	protein_coding	transforming growth factor beta receptor 2%2C transcript variant X1	Pkinase_Tyr
711597	3206	3653	3271	3809	2194	2883	2299	2074	3306	3531	3645	3685	1867	2012	2468	3548	UBTF	NC_041769.1	55467809	55484740	-	5601	protein_coding	upstream binding transcription factor%2C transcript variant X4	HMG_box
718527	3532	3826	3833	4142	2294	2289	2638	2319	2826	3059	3351	3221	1781	1749	2162	4494	USF2	NC_041772.1	34696990	34707916	+	1969	protein_coding	upstream transcription factor 2%2C c-fos interacting%2C transcript variant X2	HLH
705653	3111	3187	3564	4266	4045	3304	4634	3816	3009	2837	2750	3412	985	1454	1113	1226	CAPZA1	NC_041754.1	111541335	111590045	-	2776	protein_coding	capping actin protein of muscle Z-line subunit alpha 1	-
708039	4617	4651	3897	4576	2628	2786	2462	2676	4362	2720	2432	3735	418	472	454	473	ITM2A	NC_041774.1	76225031	76231977	-	1630	protein_coding	integral membrane protein 2A	-
695220	2845	4749	3274	3823	2163	2981	2239	2199	3263	3450	2790	3481	1948	2979	3270	2025	PTGER4	NC_041759.1	40540897	40554679	+	3625	protein_coding	prostaglandin E receptor 4	7tm_1
709960	2543	2207	2312	3241	4915	4530	5309	5954	2270	2285	2287	2887	3784	2943	2455	5139	GPR171	NC_041755.1	53364353	53369399	-	1349	protein_coding	G protein-coupled receptor 171	7tm_1
706470	3021	3798	4301	5298	2473	2757	4011	2709	3406	3351	3863	4101	245	457	351	402	PLEKHA2	NC_041761.1	39378158	39453021	+	5645	protein_coding	pleckstrin homology domain containing A2%2C transcript variant X2	PH
709787	3768	3955	3426	3266	4216	4750	3980	3648	2587	2684	2455	2174	1431	2034	1966	1544	SEC61A1	NC_041755.1	148445634	148462379	-	3604	protein_coding	SEC61 translocon alpha 1 subunit	-
721595	3220	3397	2557	2921	2314	2548	2179	2083	2458	3047	2419	2805	3008	3294	3567	8822	DPP7	NC_041768.1	1083406	1102205	+	2889	protein_coding	dipeptidyl peptidase 7%2C transcript variant X5	Peptidase_S28
722330	2198	1486	1457	3663	2402	1990	3664	1870	7138	4818	3682	6801	1332	1630	2578	2044	PFKP	NC_041762.1	3852784	4256189	+	3215	protein_coding	phosphofructokinase%2C platelet%2C transcript variant X1	PFK
100424758	7620	2914	2335	3518	2983	2326	2759	1889	4979	2111	2013	2266	1627	1560	1294	1142	CTSB	NC_041761.1	8711530	8736343	+	3462	protein_coding	cathepsin B%2C transcript variant X1	Peptidase_C1
711210	3031	4196	3513	4501	4532	4334	3474	3851	3334	3156	2969	3225	212	362	233	246	PTBP3	NC_041768.1	30491285	30607111	+	9150	protein_coding	polypyrimidine tract binding protein 3%2C transcript variant X15	RRM_1
703543	2450	2982	2914	3349	3082	3197	3365	2782	3267	2901	3079	3511	2436	3551	3751	3185	SGSM2	NC_041769.1	2200443	2243574	+	5218	protein_coding	small G protein signaling modulator 2%2C transcript variant X1	RUN
722304	3175	4676	3900	3912	1948	2617	1817	1845	3842	3917	3758	3992	775	966	619	902	CLSTN1	NC_041754.1	214658207	214759627	+	5266	protein_coding	calsyntenin 1%2C transcript variant X1	Cadherin
717356	3495	3793	3662	3505	1815	2343	2175	1900	3737	4059	4124	4385	755	944	1058	950	GPSM3	NC_041757.1	137313294	137315042	+	1086	protein_coding	G protein signaling modulator 3	-
699443	4261	3281	3619	3897	2953	2452	2998	2004	2933	2631	2632	2529	2041	1146	1821	1069	LOC699443	NC_041754.1	83596437	83606297	+	1107	protein_coding	histone H3.3	Histone
693812	2632	3510	3457	3692	4465	3669	4459	3670	3129	2859	3148	3189	1847	1842	1934	2383	DYRK1A	NC_041756.1	9123630	9273268	-	6108	protein_coding	dual specificity tyrosine phosphorylation regulated kinase 1A%2C transcript variant X5	Pkinase
707512	3704	4393	3716	3771	2296	2429	1944	2290	3335	3113	3104	3140	1571	1340	1637	2868	USP19	NC_041755.1	105190992	105203837	-	5513	protein_coding	ubiquitin specific peptidase 19%2C transcript variant X22	UCH
713999	3139	3537	3570	3844	5242	4156	4693	4350	3489	2768	2821	2981	1021	1364	965	748	SERINC1	NC_041757.1	25990564	26017565	-	2247	protein_coding	serine incorporator 1	TMS_TDE
710000	2995	5041	4531	4628	3068	3807	4217	3471	2508	2925	2933	2758	409	502	474	514	GNG2	NC_041760.1	114006702	114134052	+	4388	protein_coding	G protein subunit gamma 2%2C transcript variant X2	-
702388	2855	3296	2871	4092	3000	3241	2188	2725	3158	2919	2897	3782	2481	2892	2784	3938	MAPK8IP3	NC_041773.1	1730493	1793427	+	5858	protein_coding	mitogen-activated protein kinase 8 interacting protein 3%2C transcript variant X12	-
718225	4462	6013	3479	4299	1259	2291	906	979	4859	4297	3317	4143	372	557	411	665	HDAC7	NC_041764.1	47333277	47371293	-	5941	protein_coding	histone deacetylase 7%2C transcript variant X11	Hist_deacetyl
706849	1357	2042	1635	2126	5952	4444	4926	5055	2611	2395	2066	2594	5379	5820	3691	6049	MGA	NC_041760.1	18094556	18264203	+	12546	protein_coding	MAX dimerization protein MGA%2C transcript variant X17	HLH
722120	3914	2936	3044	3894	3670	2288	4060	2570	2930	2287	2472	2814	1691	2477	3960	4954	FERMT3	NC_041767.1	10319780	10337925	-	2954	protein_coding	fermitin family member 3%2C transcript variant X2	Band_41
701501	2540	4034	2972	3460	4067	4303	3801	3435	3405	3828	2910	3423	1075	1558	986	1687	WASHC4	NC_041764.1	104853079	104916390	+	5804	protein_coding	WASH complex subunit 4	-
715552	3333	3932	3188	4292	3200	3033	3075	2718	3324	3198	2852	3475	1235	1186	1302	1314	SF3A1	NC_041763.1	21188825	21212279	+	4617	protein_coding	splicing factor 3a subunit 1	ubiquitin
706541	2494	3582	2700	4137	3817	2829	3306	3768	4216	3229	3006	4235	1248	1178	834	1753	RAPGEF6	NC_041759.1	128874860	129093419	-	10611	protein_coding	Rap guanine nucleotide exchange factor 6%2C transcript variant X5	PDZ
700198	3257	3379	3382	4009	4656	3154	3350	4080	3974	3018	3057	3913	614	629	579	584	CCDC82	NC_041767.1	89588891	89619281	-	3521	protein_coding	coiled-coil domain containing 82%2C transcript variant X1	-
698639	2155	4038	3886	3810	6468	5545	7190	5329	2373	2223	2370	2058	1673	1504	1382	1225	ARID5B	NC_041762.1	75885648	76079676	-	8889	protein_coding	AT-rich interaction domain 5B%2C transcript variant X3	ARID
711563	2435	2586	2727	3109	5534	3702	6133	4022	2417	1875	2004	1939	3463	2766	3530	4613	CLTC	NC_041769.1	37109546	37184595	-	6568	protein_coding	clathrin heavy chain%2C transcript variant X2	-
706598	3241	3360	3013	3888	4597	4612	4249	3807	3120	2537	2474	2936	781	1555	1002	761	KHDRBS1	NC_041754.1	192626791	192655579	-	2880	protein_coding	KH RNA binding domain containing%2C signal transduction associated 1	KH_1
716537	1915	3318	2672	3379	3315	4249	3086	3112	3904	3425	3075	3653	1618	2720	2202	2816	CEP350	NC_041754.1	37159843	37321189	+	13807	protein_coding	centrosomal protein 350%2C transcript variant X4	-
698984	3627	3588	2997	3347	2126	1926	1269	1682	5501	3733	3107	3958	1607	1232	1195	2818	CUL9	NC_041757.1	126115133	126159254	-	7976	protein_coding	cullin 9%2C transcript variant X2	Cullin
700614	2934	3073	2915	3569	5027	3650	3913	3687	3002	2465	2439	2718	1896	2023	2183	1790	SMARCA5	NC_041758.1	141359813	141401890	+	5229	protein_coding	SWI/SNF related%2C matrix associated%2C actin dependent regulator of chromatin%2C subfamily a%2C member 5%2C transcript variant X1	SNF2_N
702911	2954	3480	3032	3812	2137	2301	2524	2048	3539	3751	3512	4375	1390	1909	1839	1747	RNF44	NC_041759.1	173983344	173994067	-	4120	protein_coding	ring finger protein 44	-
714152	2628	4161	4114	2571	2980	4017	3860	2321	2467	2715	2822	2231	1738	4028	3639	1389	IVNS1ABP	NC_041754.1	42536185	42556973	-	4237	protein_coding	influenza virus NS1A binding protein%2C transcript variant X1	BTB
694502	3493	3474	3073	5023	3877	3811	2620	4100	3346	2558	2543	3073	1373	922	913	1241	SMAP2	NC_041754.1	184153180	184201796	-	3047	protein_coding	small ArfGAP2%2C transcript variant X2	-
713697	2136	3308	2592	3737	3586	3500	3140	2958	3426	3027	2958	3320	3150	2871	2442	3297	BOD1L1	NC_041758.1	12564178	12623372	-	11000	protein_coding	biorientation of chromosomes in cell division 1 like 1%2C transcript variant X5	-
698815	2016	3191	3091	3026	7468	5487	5431	6073	1821	2105	2221	1914	2411	2107	1952	3218	ATF7IP	NC_041764.1	15768306	15903435	+	13957	protein_coding	activating transcription factor 7 interacting protein%2C transcript variant X3	-
704014	1328	3845	4013	2868	4772	5847	5835	3890	3066	3691	4047	3143	276	758	379	373	RORA	NC_041760.1	36950664	37694373	-	11381	protein_coding	RAR related orphan receptor A%2C transcript variant X1	zf-C4
714829	2858	4022	3714	3111	2215	2270	2052	1758	4500	4005	3921	4071	829	693	818	999	TNRC6C	NC_041769.1	74319982	74477091	+	16132	protein_coding	trinucleotide repeat containing adaptor 6C%2C transcript variant X10	-
714372	4101	3852	3982	2805	3187	3136	3871	1923	2148	2481	3075	2154	1053	1665	1559	934	SH3BGRL3	NC_041754.1	198512542	198514865	-	1621	protein_coding	SH3 domain binding glutamate rich protein like 3	-
714937	2667	2755	3654	3046	3637	4669	4207	2705	3504	3176	3878	3469	665	1588	1557	890	KHNYN	NC_041760.1	86521196	86533230	+	7019	protein_coding	KH and NYN domain containing%2C transcript variant X3	-
701707	2952	3999	3330	4079	3259	3187	2556	3086	3274	2944	3137	2832	1514	1838	1449	1778	NEK9	NC_041760.1	137194568	137239755	-	6262	protein_coding	NIMA related kinase 9%2C transcript variant X1	Pkinase
705403	2699	3701	3164	4611	3771	3638	3649	3526	3029	2931	2779	3557	585	817	366	691	ACAP2	NC_041755.1	2509297	2688565	+	7945	protein_coding	ArfGAP with coiled-coil%2C ankyrin repeat and PH domains 2%2C transcript variant X1	PH
693349	2918	2790	3717	4247	4734	3425	4607	4510	3185	2040	3353	3305	1353	1018	883	1615	PPP1R16B	NC_041763.1	74069371	74191187	+	6486	protein_coding	protein phosphatase 1 regulatory subunit 16B%2C transcript variant X2	-
709458	2970	3616	3089	4901	3919	3627	3185	3955	3210	2924	2811	3611	883	1309	1062	1338	CRTC3	NC_041760.1	69381492	69499065	+	5171	protein_coding	CREB regulated transcription coactivator 3%2C transcript variant X1	-
700200	2704	3508	3240	3914	2568	2595	2250	2421	3494	3390	3459	3275	2491	2194	2597	3361	CNTRL	NC_041768.1	21536550	21633226	-	9721	protein_coding	centriolin%2C transcript variant X6	-
700201	1656	3146	2238	1391	2307	4048	1640	2033	3760	5349	4181	4884	1755	2177	1777	3138	IL11RA	NC_041768.1	49543264	49553926	-	4440	protein_coding	interleukin 11 receptor subunit alpha%2C transcript variant X6	-
718065	3741	4237	3884	4075	2897	2743	2722	2350	3359	3047	3141	3453	885	876	947	1196	MARK2	NC_041767.1	10646735	10722729	-	5214	protein_coding	microtubule affinity regulating kinase 2%2C transcript variant X1	Pkinase
702544	2782	3213	2872	3039	3188	2841	3417	2682	2523	2576	2442	2680	2939	3396	3582	3004	KHSRP	NC_041772.1	6346359	6358520	-	4763	protein_coding	KH-type splicing regulatory protein%2C transcript variant X1	KH_1
719117	4180	5818	4763	5375	2771	3291	2049	2310	2911	2640	2686	2663	240	442	313	292	GPCPD1	NC_041763.1	60903383	60969200	+	5405	protein_coding	glycerophosphocholine phosphodiesterase 1	-
705035	3563	3465	3523	3598	2862	2955	3232	2801	1970	2057	1866	1752	2271	3023	3025	2800	PSMD2	NC_041755.1	89599004	89608962	+	3051	protein_coding	proteasome 26S subunit%2C non-ATPase 2	-
717191	2910	4047	4178	3653	4296	3633	4008	3172	2515	2833	3413	2676	1391	1448	1523	1863	TNRC18	NC_041756.1	38407158	38534551	-	15811	protein_coding	trinucleotide repeat containing 18%2C transcript variant X6	BAH
702930	3697	2827	3594	3629	4644	3785	4810	3641	2700	2129	2439	2444	1361	1718	1896	1307	PRR13	NC_041764.1	53014479	53020236	+	1223	protein_coding	proline rich 13	-
718449	3343	3742	3391	3666	3742	3531	4189	3058	3079	2776	2970	2745	1061	1191	1397	1263	MEF2D	NC_041754.1	94464562	94503154	+	6468	protein_coding	myocyte enhancer factor 2D%2C transcript variant X1	SRF-TF
716466	3294	3182	3065	3568	2039	2195	1943	1667	2788	3090	3386	3167	1635	3016	2233	1883	TRIR	NC_041772.1	12310293	12314421	-	971	protein_coding	telomerase RNA component interacting RNase	-
710314	3389	3813	3332	4471	3481	4388	3557	3487	3429	2794	2569	3005	505	893	412	560	PAK2	NC_041755.1	1490907	1586145	+	5940	protein_coding	p21 (RAC1) activated kinase 2%2C transcript variant X1	Pkinase
715462	1994	3809	3606	3758	2604	2855	2760	2212	4070	3752	4009	3981	729	1402	600	569	SLFN5	NC_041769.1	31604523	31628359	+	4316	protein_coding	schlafen family member 5%2C transcript variant X1	AAA_4
708441	2819	3590	3227	3378	3531	4109	3445	3520	2453	2675	2445	2773	1248	1721	1756	1850	HDAC1	NC_041754.1	192327150	192370760	-	2279	protein_coding	histone deacetylase 1%2C transcript variant X1	Hist_deacetyl
714747	3750	3546	3479	4034	3091	3111	2798	2562	2571	2668	2499	2448	1656	1649	2053	2656	SF3B2	NC_041767.1	8478598	8496217	-	3708	protein_coding	splicing factor 3b subunit 2%2C transcript variant X4	SAP
703406	2831	3642	3377	3235	2335	2704	2623	2094	2507	2664	2864	2782	2188	2508	3462	4780	GAK	NC_041758.1	857282	943291	-	4530	protein_coding	cyclin G associated kinase%2C transcript variant X2	Pkinase
703378	2706	3369	4281	5086	2800	1900	3468	2896	2279	2637	3846	3481	721	708	877	1331	CEMIP2	NC_041768.1	87103146	87190141	-	6418	protein_coding	cell migration inducing hyaluronidase 2%2C transcript variant X2	-
695911	3165	3822	3253	4032	3209	3021	2889	2840	3141	3227	2825	3061	1352	1933	1393	1567	RBM25	NC_041760.1	135180731	135250852	+	4376	protein_coding	RNA binding motif protein 25	RRM_1
705519	2365	3232	2800	3208	3908	3686	4029	3060	3228	2831	2599	2976	1864	2777	2079	1445	PURB	NC_041756.1	70333263	70342661	+	9399	protein_coding	purine rich element binding protein B	-
713867	2439	3124	2796	3992	4929	4448	4311	4071	3434	2780	2903	3326	949	1014	929	1483	MED13L	NC_041764.1	115680440	116000076	-	10585	protein_coding	mediator complex subunit 13L%2C transcript variant X1	-
719214	3237	3369	3114	3077	2533	2970	3220	2199	3605	3310	3580	3286	885	1311	2254	3290	RASAL3	NC_041772.1	15050113	15063861	-	3318	protein_coding	RAS protein activator like 3	-
717228	3056	4204	5884	4813	1313	3117	2858	2643	2499	2859	4288	3050	236	429	355	496	CLEC2D	NC_041764.1	9985723	10011247	-	782	protein_coding	C-type lectin domain family 2 member D%2C transcript variant X1	Lectin_C
703108	2889	3667	2219	3780	2430	2299	1832	1974	5888	4396	3132	5829	296	468	237	428	HERC3	NC_041758.1	86972867	87095260	+	5031	protein_coding	HECT and RLD domain containing E3 ubiquitin protein ligase 3%2C transcript variant X2	HECT
702705	2026	3058	2503	3417	3973	3113	2799	3370	2631	2400	2268	2647	2851	3787	2846	4579	AHCTF1	NC_041754.1	2070938	2169928	+	9439	protein_coding	AT-hook containing transcription factor 1%2C transcript variant X5	-
704410	3267	5215	3376	3833	2453	2833	1998	2148	3856	4105	3379	4127	827	508	484	685	GRAP2	NC_041763.1	11567337	11645561	-	7661	protein_coding	GRB2 related adaptor protein 2%2C transcript variant X7	SH2
704745	3155	5248	4293	4233	1362	1748	1850	1099	3449	3993	4403	3394	389	269	329	236	ITGA4	NC_041765.1	68549838	68628387	+	4635	protein_coding	integrin subunit alpha 4	FG-GAP
712637	3531	3510	3491	3036	2449	3485	2685	2402	2739	3147	3716	2866	538	924	1035	1902	S1PR4	NC_041772.1	3051268	3052632	+	1365	protein_coding	sphingosine-1-phosphate receptor 4	7tm_1
700342	3123	4180	3338	3525	1860	2547	1742	1983	3131	3758	3405	3301	1542	2337	1275	3827	DENND1C	NC_041772.1	6404205	6419659	-	2537	protein_coding	DENN domain containing 1C%2C transcript variant X1	DENN
713884	2793	3098	2510	3232	4743	4409	3996	3790	2904	3078	2622	2902	1035	1712	1119	799	G3BP1	NC_041759.1	149251169	149291160	+	9229	protein_coding	G3BP stress granule assembly factor 1%2C transcript variant X1	RRM_1
703933	2087	2451	2846	1754	1026	1040	2012	811	2254	2452	2967	2271	6638	8263	6720	2472	SLC9A3R1	NC_041769.1	71087630	71106727	+	1944	protein_coding	SLC9A3 regulator 1	PDZ
706650	9849	1779	4666	1133	131	102	88	98	6091	847	2517	805	35	31	61	157	JCHAIN	NC_041758.1	63087828	63120109	+	1790	protein_coding	joining chain of multimeric IgA and IgM%2C transcript variant X1	-
710702	2629	3252	3492	4049	3636	3087	4091	4139	3183	2655	3066	3300	939	1260	1178	1104	ATP2A2	NC_041764.1	109928299	110000060	+	8280	protein_coding	ATPase sarcoplasmic/endoplasmic reticulum Ca2+ transporting 2%2C transcript variant X5	E1-E2_ATPase
714744	2244	2677	2564	2795	5794	5078	4740	5011	1693	1702	1727	1809	3064	2564	2955	5598	MARS	NC_041764.1	57064070	57091273	+	2954	protein_coding	methionyl-tRNA synthetase%2C transcript variant X4	-
100428452	3111	674	2342	4099	5352	1427	4203	3372	2450	770	2374	2741	4745	1442	5208	8853	ADAM8	NC_041762.1	133725447	133741697	-	5951	protein_coding	ADAM metallopeptidase domain 8	-
693920	2663	3061	3036	3109	3653	3201	3660	3228	2839	2573	2876	2837	1918	2813	3073	2211	CGGBP1	NC_041755.1	183997709	184004575	+	5120	protein_coding	CGG triplet repeat binding protein 1	-
710037	2488	4035	3694	3883	4386	4556	3627	3975	2914	2802	2870	3141	903	1069	682	952	GLG1	NC_041773.1	61402045	61560549	-	3771	protein_coding	golgi glycoprotein 1	-
718705	3338	3014	2921	3701	3299	2904	2569	2557	3386	3089	3011	3064	1716	2378	2526	2425	IRF2BP2	NC_041754.1	14429455	14434722	+	4671	protein_coding	interferon regulatory factor 2 binding protein 2%2C transcript variant X1	-
708066	3039	3404	3369	4097	3078	2881	3067	2813	2787	2697	2428	2879	1845	1465	1627	2094	SUPT16H	NC_041760.1	83252691	83287103	-	4433	protein_coding	SPT16 homolog%2C facilitates chromatin remodeling subunit	Peptidase_M24
701680	2252	3394	2915	3274	3855	3067	2822	3242	3283	2959	2928	3049	2244	1865	1956	3148	TNRC6A	NC_041773.1	23081800	23184094	+	11472	protein_coding	trinucleotide repeat containing adaptor 6A%2C transcript variant X3	-
707280	3387	3319	3374	3610	3876	3359	5175	3561	2576	2177	2373	2373	1473	1772	1425	1093	RAB7A	NC_041755.1	147686739	147774639	-	3475	protein_coding	RAB7A%2C member RAS oncogene family%2C transcript variant X2	Ras
700296	3882	3095	3162	3074	2011	1819	1695	1652	3524	3511	3234	2947	2563	2627	2871	2199	PNN	NC_041760.1	101247309	101255007	+	3342	protein_coding	pinin%2C desmosome associated protein%2C transcript variant X1	-
721704	2929	2729	2522	2565	4212	3918	3742	3471	1824	1796	1915	1590	2390	5340	4988	4062	GSTP1	NC_041767.1	6930750	6933187	-	632	protein_coding	glutathione S-transferase pi 1	-
710176	2172	3220	2701	2882	3385	2814	2808	2401	2261	2431	2273	2015	4315	3719	4092	3643	ICE1	NC_041759.1	5365163	5438359	+	7926	protein_coding	interactor of little elongation complex ELL subunit 1	-
696791	2405	3149	2552	3591	4271	4217	3601	3960	3019	2638	2418	3048	1797	2220	2776	4278	MED12	NC_041774.1	68105357	68128870	+	7357	protein_coding	mediator complex subunit 12%2C transcript variant X1	-
717866	2920	3695	3337	3270	2766	3133	2823	2520	3010	3109	3272	3008	1062	1725	1544	1544	MAP3K3	NC_041769.1	60072729	60147828	+	5127	protein_coding	mitogen-activated protein kinase kinase kinase 3%2C transcript variant X4	Pkinase
100423509	2649	3490	2621	5381	2662	2352	1898	2440	3436	3381	2920	4396	802	1038	606	919	KIAA0040	NC_041754.1	32418596	32453507	-	4471	protein_coding	KIAA0040 ortholog%2C transcript variant X2	-
715113	3011	2929	2676	3091	3246	3521	3082	3213	3053	2749	2548	3160	2134	3336	2959	3716	GRIPAP1	NC_041774.1	48968082	48997791	-	4059	protein_coding	GRIP1 associated protein 1%2C transcript variant X4	-
novel.3571	1769	2406	2581	2503	2669	2936	3511	2343	3251	2825	2909	2662	3347	6756	4969	2104	-	NC_041767.1	9016340	9029843	-	1240	-	- && - && -	-
106992281	2451	2956	2522	2973	2776	2819	3641	2755	2192	1904	1664	2273	1839	2791	1780	3523	LOC106992281	NC_041774.1	77582198	77582731	-	534	transcribed_pseudogene	40S ribosomal protein S24 pseudogene	Ribosomal_S24e
703554	4443	3150	4146	3520	4243	2535	4067	2133	2050	2117	2414	2262	1837	1137	1850	1475	AP2M1	NC_041755.1	89465548	89474962	+	2110	protein_coding	adaptor related protein complex 2 subunit mu 1%2C transcript variant X1	Adap_comp_sub
693305	1126	1368	1345	1315	12386	8748	10042	9988	926	954	1145	980	1995	3680	2279	1991	DNAJB6	NC_041756.1	183347193	183429866	+	1965	protein_coding	DnaJ heat shock protein family (Hsp40) member B6	DnaJ
700413	2238	2827	2875	3192	3846	4421	3685	4953	2381	2580	2925	3141	1670	2019	2248	3707	THYN1	NC_041767.1	126847264	126852647	-	971	protein_coding	thymocyte nuclear protein 1%2C transcript variant X1	-
693922	2168	4750	3519	4719	1667	3498	2304	2339	2565	4126	3508	3711	230	510	357	592	IQSEC1	NC_041755.1	144285735	144677382	-	9405	protein_coding	IQ motif and Sec7 domain 1%2C transcript variant X6	Sec7
704271	2970	3514	3405	3387	2705	3649	3806	2885	2021	2528	2480	2596	1221	2946	3087	2420	CNPPD1	NC_041765.1	106611039	106618146	-	3953	protein_coding	cyclin Pas1/PHO80 domain containing 1%2C transcript variant X1	-
706636	2825	3166	2956	3856	3161	3038	3343	2824	3509	2996	2779	3603	1132	1669	1473	1792	PDCD6IP	NC_041755.1	13848742	13924672	-	6342	protein_coding	programmed cell death 6 interacting protein%2C transcript variant X2	-
704999	2054	2819	2467	3277	4312	3314	3334	3539	2807	2341	2365	2708	3327	2636	2879	5032	ANKRD17	NC_041758.1	60561524	60745586	+	12733	protein_coding	ankyrin repeat domain 17%2C transcript variant X1	KH_1
720629	3098	3958	3243	3336	1894	2350	1440	1640	2794	3047	2928	3159	1752	2070	2530	4111	TUBGCP6	NC_041763.1	1237420	1263209	+	5826	protein_coding	tubulin gamma complex associated protein 6%2C transcript variant X1	-
699237	2296	2477	2219	2374	6456	5481	6150	5380	1975	2021	1998	1911	2309	3841	3086	2121	HBP1	NC_041756.1	133483000	133516636	+	4392	protein_coding	HMG-box transcription factor 1%2C transcript variant X2	HMG_box
703430	3302	3582	3196	3993	2673	3213	3194	2266	3074	2771	3127	3154	597	1422	1111	844	PTBP1	NC_041772.1	566082	581439	+	3811	protein_coding	polypyrimidine tract binding protein 1%2C transcript variant X1	RRM_1
716648	3087	3272	2900	3676	3084	2952	2578	2613	3206	2941	2879	3280	1919	2230	1471	2686	KDM3B	NC_041759.1	135758264	135845001	+	6801	protein_coding	lysine demethylase 3B	JmjC
708383	2579	2828	3268	3866	3499	2766	2404	3207	3572	2814	3334	4080	498	653	669	615	ANKRD13A	NC_041764.1	109650893	109693192	+	4023	protein_coding	ankyrin repeat domain 13A%2C transcript variant X1	-
714714	2726	3898	3100	3847	3653	3576	3367	3039	2704	2858	2706	3170	1067	1552	1654	1332	LARP1	NC_041759.1	152083213	152222993	+	7798	protein_coding	La ribonucleoprotein domain family member 1%2C transcript variant X4	-
574269	3097	2943	2734	3463	4033	3433	2677	2826	3704	3336	2910	3577	1335	1463	1270	1503	GTF2I	NC_041756.1	47004298	47120513	+	5414	protein_coding	general transcription factor IIi%2C transcript variant X6	-
698020	2691	3371	3080	3814	2756	2782	2461	2378	2865	2740	2897	3162	1647	1558	1973	3945	PI4KA	NC_041763.1	31491208	31637993	-	6795	protein_coding	phosphatidylinositol 4-kinase alpha%2C transcript variant X1	PI3Ka
695335	875	821	923	842	1795	2584	2300	1651	1298	794	852	782	5757	11856	17493	11815	NFKBIA	NC_041760.1	97475994	97479221	-	1524	protein_coding	NFKB inhibitor alpha	Ank
706444	3301	5232	3109	2816	1709	2878	1028	1271	3477	4688	3834	3655	698	1139	729	1538	EFCC1	NC_041755.1	147481422	147524831	-	2115	protein_coding	EF-hand and coiled-coil domain containing 1%2C transcript variant X2	-
696091	2065	3548	2780	2761	3870	3639	3215	3131	2519	2639	2694	2497	2371	2891	2803	4295	CHD6	NC_041763.1	76663657	76876470	-	11707	protein_coding	chromodomain helicase DNA binding protein 6%2C transcript variant X1	SNF2_N
706989	3068	3689	5577	3124	516	1061	1349	584	3004	2907	6920	3282	401	568	2051	1073	FAM193B	NC_041759.1	175013814	175048974	-	4530	protein_coding	family with sequence similarity 193 member B%2C transcript variant X2	-
574247	2528	2663	2778	3359	3720	2477	3341	2666	3623	3021	3099	3478	1575	2520	2028	1365	TRA2A	NC_041756.1	91576679	91605794	+	11416	protein_coding	transformer 2 alpha homolog%2C transcript variant X1	RRM_1
706184	2380	2109	2137	2673	5747	4249	4745	4838	2327	2039	1988	2129	2792	2909	2196	2449	CCT8	NC_041756.1	17596120	17614249	+	2713	protein_coding	chaperonin containing TCP1 subunit 8%2C transcript variant X1	-
700374	2320	3528	3711	3942	1483	1935	1712	1614	3328	3821	4087	4429	1212	1176	1234	1790	LCP2	NC_041759.1	167640988	167691512	-	2338	protein_coding	lymphocyte cytosolic protein 2	SH2
714650	2600	4030	4134	3795	1332	2553	2218	2023	1885	3258	3666	3365	536	1300	847	1580	PRKCSH	NC_041772.1	11191683	11206725	+	3411	protein_coding	protein kinase C substrate 80K-H%2C transcript variant X2	-
712454	2179	1274	3421	4170	2197	1503	3814	2425	2404	1491	4494	3317	1723	1351	3784	6531	NBEAL2	NC_041755.1	102973029	103002521	+	9142	protein_coding	neurobeachin like 2%2C transcript variant X1	Beach
705109	2817	3407	2758	3624	3779	3140	3579	3364	3500	2742	2673	3183	967	1130	786	792	PJA2	NC_041759.1	106807763	106881882	-	4921	protein_coding	praja ring finger ubiquitin ligase 2	-
717177	1964	2628	2332	2720	4426	3216	3620	2686	2404	2159	2184	2040	4936	3432	3745	6168	HECTD1	NC_041760.1	93196195	93308312	-	9480	protein_coding	HECT domain E3 ubiquitin protein ligase 1%2C transcript variant X2	HECT
574134	3716	3473	3162	4044	1228	1589	1200	1208	3707	4099	3501	4112	977	919	1250	844	VAMP2	NC_041769.1	7960846	7964678	-	2144	protein_coding	vesicle associated membrane protein 2	-
574279	3108	3264	3052	3671	4186	4498	4293	4020	2094	1952	1952	1923	1803	1841	1986	2223	XRCC5	NC_041765.1	103486510	103584718	+	3424	protein_coding	X-ray repair cross complementing 5	-
710016	2381	3400	2660	3106	3848	4039	3146	3418	3130	3384	2924	3521	1215	1513	1008	1390	TCF20	NC_041763.1	9228214	9341141	+	7366	protein_coding	transcription factor 20%2C transcript variant X2	-
711814	3246	2750	3008	3626	2144	2140	1738	1908	3339	2903	3090	3359	1725	3065	2393	3177	AIP	NC_041767.1	7030738	7039454	-	1293	protein_coding	aryl hydrocarbon receptor interacting protein	FKBP_C
702583	1481	1890	1794	1856	1955	1974	2288	1993	1791	2259	2061	2487	3973	7541	7727	6205	TUBA4A	NC_041765.1	106687297	106692318	-	2794	protein_coding	tubulin alpha 4a%2C transcript variant X2	Tubulin
721180	3674	4086	3184	3349	3189	4456	2459	2674	3339	2857	3078	2747	671	1451	743	1542	ABR	NC_041769.1	858279	1089600	-	8600	protein_coding	ABR activator of RhoGEF and GTPase%2C transcript variant X1	RhoGAP
novel.2604	3847	2756	3264	1985	3185	3145	3395	2161	3379	2234	2779	2068	2589	2708	2252	1808	-	NC_041762.1	119414952	119415889	-	938	-	- && Q02878.3 RecName: Full=60S ribosomal protein L6; AltName: Full=Neoplasm-related protein C140; AltName: Full=Tax-responsive enhancer element-binding protein 107; Short=TaxREB107 && PF01159:Ribosomal protein L6e|PF03868:Ribosomal protein L6, N-terminal domain	-
114669767	2853	2760	2621	3287	1764	1838	2231	2222	2610	2808	2731	3267	1981	2418	2544	3146	LOC114669767	NC_041757.1	138055612	138058302	-	1166	lncRNA	uncharacterized LOC114669767	-
677666	3148	3545	3564	4013	3808	3755	3785	3275	2692	2690	2765	2658	546	624	512	497	SEPTIN7	NC_041756.1	79169927	79275002	-	3194	protein_coding	septin 7%2C transcript variant X1	GTP_CDC
698996	2178	4564	3915	4225	2013	2352	1773	1893	2988	3763	3138	3717	739	634	671	739	PIK3R1	NC_041759.1	66749717	66835246	+	9107	protein_coding	phosphoinositide-3-kinase regulatory subunit 1%2C transcript variant X1	RhoGAP
717964	3182	3690	3260	3750	1940	2464	1845	1949	3330	2916	3019	3451	976	1288	1190	1272	DDX42	NC_041769.1	60223828	60272279	+	4030	protein_coding	DEAD-box helicase 42%2C transcript variant X1	DEAD
716038	2413	2580	2470	1747	6066	4794	4701	4659	2429	2358	2491	2411	1550	1826	2374	4570	MAP3K11	NC_041767.1	8910873	8927847	+	3557	protein_coding	mitogen-activated protein kinase kinase kinase 11	Pkinase_Tyr
701522	3332	3949	3527	3978	2483	2711	2335	2064	3069	2848	2592	2732	1023	930	533	582	TMED10	NC_041760.1	137244142	137289112	-	4113	protein_coding	transmembrane p24 trafficking protein 10	-
719479	3471	3519	2615	3163	3376	3103	2606	3033	2849	2417	2313	2747	1545	2149	2190	1921	CSNK1D	NC_041769.1	78583162	78621826	-	5205	protein_coding	casein kinase 1 delta%2C transcript variant X2	Pkinase
717289	2378	2758	2539	2104	2274	2267	2174	1989	1677	2017	2226	2073	4695	6103	5030	5024	LOC717289	NC_041764.1	63836374	63836938	+	565	protein_coding	40S ribosomal protein S18	-
664733	2606	3105	2994	3478	3378	2852	2831	2832	3497	3301	3441	3664	885	1280	917	927	PSIP1	NC_041768.1	68051455	68102238	+	3486	protein_coding	PC4 and SFRS1 interacting protein 1	PWWP
703302	3399	3508	2948	3221	4264	3801	4048	3122	3222	2766	2590	2604	793	838	778	596	PPP1CB	NC_041766.1	80141623	80192934	-	5588	protein_coding	protein phosphatase 1 catalytic subunit beta%2C transcript variant X1	Metallophos
717437	2782	2679	2332	2344	3389	2793	3176	2805	2209	2064	1911	1734	3252	4504	5063	6217	PSMC5	NC_041769.1	60280066	60284710	+	1610	protein_coding	proteasome 26S subunit%2C ATPase 5%2C transcript variant X2	AAA
697884	2441	982	1358	1293	4694	1922	2950	2093	1449	727	847	803	9548	8774	9863	5442	SAT1	NC_041774.1	23581804	23584868	+	1067	protein_coding	spermidine/spermine N1-acetyltransferase 1	Acetyltransf_1
700495	3213	3416	3202	3948	2122	2253	1939	2165	4024	3546	3151	4108	717	934	1102	1310	BTN2A1	NC_041757.1	143473653	143493543	-	5359	protein_coding	butyrophilin subfamily 2 member A1%2C transcript variant X5	V-set
717197	3027	4437	3567	3588	3138	3367	3010	2701	2483	3128	2881	2445	399	837	796	659	ENTPD4	NC_041761.1	23669835	23698839	-	5738	protein_coding	ectonucleoside triphosphate diphosphohydrolase 4%2C transcript variant X1	-
718374	2341	2336	2236	2195	7401	6394	6701	6439	1112	1158	1193	897	2190	3535	2320	2322	CCT3	NC_041754.1	94626926	94655054	+	2146	protein_coding	chaperonin containing TCP1 subunit 3	-
702135	1837	2822	2694	4570	5382	3405	5613	4254	3008	2318	2745	3251	884	1093	948	838	SLC38A1	NC_041764.1	45722387	45804493	-	3569	protein_coding	solute carrier family 38 member 1%2C transcript variant X2	Aa_trans
706563	2446	3816	2811	2670	1670	2092	1018	1777	4358	4565	3820	4541	907	784	812	2954	KIAA1257	NC_041755.1	147524313	147606216	+	7770	protein_coding	KIAA1257 ortholog%2C transcript variant X12	-
100429215	3458	3693	3748	3920	3784	3452	3476	2616	3017	2540	2389	2511	893	1123	819	714	AP2B1	NC_041769.1	31931591	32070936	+	6547	protein_coding	adaptor related protein complex 2 subunit beta 1%2C transcript variant X1	-
707822	2852	3150	3036	3572	2196	2244	1584	1894	3431	3123	2935	3845	2049	1672	1716	2905	ERCC5	NC_041770.1	84488377	84516899	+	4095	protein_coding	ERCC excision repair 5%2C endonuclease	XPG_I
714896	3653	3939	3604	3862	2910	3169	3326	2601	2062	2522	2312	2124	531	672	589	612	ARPC5	NC_041754.1	40887075	40896975	-	2292	protein_coding	actin related protein 2/3 complex subunit 5	-
716690	2992	4623	3133	3045	2195	2892	1843	2050	3694	4175	3436	3349	381	671	320	353	IL6R	NC_041754.1	96570516	96633105	-	7204	protein_coding	interleukin 6 receptor%2C transcript variant X2	-
699625	3288	3378	2781	3213	1059	1287	860	888	4741	4193	3542	4913	820	725	846	2022	RGS14	NC_041759.1	174847198	174862388	+	2506	protein_coding	regulator of G protein signaling 14%2C transcript variant X1	RGS
716755	1867	2651	2460	3908	5102	4571	5167	4602	2590	2295	2171	2550	1728	2199	1544	1740	TRPM7	NC_041760.1	26969831	27091153	-	7263	protein_coding	transient receptor potential cation channel subfamily M member 7%2C transcript variant X3	Ion_trans
693976	3294	3665	3873	4500	1761	1790	1911	1908	4129	3570	3560	4001	346	351	251	336	ARHGEF6	NC_041774.1	132774416	132894048	-	6306	protein_coding	Rac/Cdc42 guanine nucleotide exchange factor 6%2C transcript variant X4	RhoGEF
697618	1936	2532	2382	2127	2779	3027	3147	2641	2347	2832	2676	2839	3560	3666	4886	3846	PNMA1	NC_041760.1	135804400	135807070	-	2671	protein_coding	PNMA family member 1	-
100430905	2532	2583	2366	2584	4015	3267	3283	3736	2968	2891	3151	3237	2096	2358	1798	3337	VPS52	NC_041757.1	136234211	136258929	+	4921	protein_coding	VPS52 subunit of GARP complex%2C transcript variant X1	-
702295	2875	3290	3291	3438	3114	2737	2578	2606	3191	3018	2952	2814	1239	2132	1709	1210	WTAP	NC_041757.1	10843745	10873679	-	7428	protein_coding	WT1 associated protein%2C transcript variant X3	-
705832	2357	3202	3172	3241	3284	3094	3496	3751	2332	2453	2720	2636	1458	2095	1960	1656	SRSF10	NC_041754.1	200772686	200789400	+	7135	protein_coding	serine and arginine rich splicing factor 10%2C transcript variant X9	RRM_1
716067	3017	3071	3307	3662	3031	2972	2917	2528	2710	2275	2730	2526	1682	1867	1864	2644	SMARCA4	NC_041772.1	10726550	10829142	+	6273	protein_coding	SWI/SNF related%2C matrix associated%2C actin dependent regulator of chromatin%2C subfamily a%2C member 4%2C transcript variant X2	SNF2_N
714625	2891	3598	3156	3477	2402	2842	2245	1965	3107	3251	2743	2948	1229	1726	1808	2060	USP7	NC_041773.1	8916441	8989826	-	6029	protein_coding	ubiquitin specific peptidase 7%2C transcript variant X1	UCH
713845	2085	3189	3900	3961	2584	2217	3146	1658	3923	3117	3544	3519	552	518	385	567	KIAA1671	NC_041763.1	26375829	26630144	+	11976	protein_coding	KIAA1671 ortholog%2C transcript variant X2	-
707375	3248	3017	2863	4322	1175	1590	1513	1220	4194	3394	3337	4537	789	859	1093	876	MGAT1	NC_041759.1	178194589	178215404	-	5432	protein_coding	mannosyl (alpha-1%2C3-)-glycoprotein beta-1%2C2-N-acetylglucosaminyltransferase%2C transcript variant X6	-
677855	2671	3951	4803	3825	961	1681	1270	1072	3504	3692	4815	4024	309	343	358	464	CD2	NC_041754.1	107491610	107506228	-	1079	protein_coding	CD2 molecule	V-set
716195	2819	4155	4014	3409	8276	4318	5173	4519	1037	1153	1330	706	1675	1276	1880	948	PTP4A1	NC_041757.1	109198930	109231690	-	5064	protein_coding	protein tyrosine phosphatase 4A1%2C transcript variant X2	DSPc
708107	2805	2268	1491	1580	5257	4023	2697	3168	3594	2936	2114	2772	3054	2636	2604	5221	ADAMTS10	NC_041772.1	8474685	8506452	-	4913	protein_coding	ADAM metallopeptidase with thrombospondin type 1 motif 10%2C transcript variant X1	TSP_1
718370	2417	2137	2238	2243	3926	3760	4122	3366	2136	1915	2202	2318	2749	3305	3679	4540	SELENOW	NC_041772.1	47798144	47805122	+	870	protein_coding	selenoprotein W	-
710926	2956	2947	3212	2304	4160	5035	4472	3144	3042	2322	3154	2530	770	1193	804	677	RNF149	NC_041766.1	5071070	5118405	-	4875	protein_coding	ring finger protein 149%2C transcript variant X4	-
693242	3464	3581	3132	3462	3312	3288	3198	2823	2565	2444	2485	2265	1138	1643	1563	864	SET	NC_041768.1	11873575	11887276	-	3637	protein_coding	SET nuclear proto-oncogene%2C transcript variant X1	-
696825	2117	3543	3554	2707	2628	2715	2528	2097	3477	4156	4245	3369	444	622	386	510	RPS6KA3	NC_041774.1	19904554	20020812	-	9029	protein_coding	ribosomal protein S6 kinase A3%2C transcript variant X8	Pkinase
697708	3139	3913	3317	3462	3103	3077	2689	2497	3249	2907	2893	2902	768	877	591	698	WDR82	NC_041755.1	108397302	108419832	-	2103	protein_coding	WD repeat domain 82	-
701353	2848	2604	2304	2533	4541	3182	3390	3813	1871	1687	1560	1560	4035	4389	4043	3506	SRP14	NC_041760.1	16453294	16456691	-	1060	protein_coding	signal recognition particle 14	-
695300	2145	2310	2294	2192	4314	4375	4983	2738	2611	2453	2734	2324	2016	3607	3330	1329	ANKRD10	NC_041770.1	92301007	92337635	-	3054	protein_coding	ankyrin repeat domain 10%2C transcript variant X1	-
695903	3508	3436	4362	4393	2943	2531	2354	2575	2208	1687	2480	2079	1970	2525	2766	1840	ARRDC3	NC_041759.1	88231578	88246607	-	5081	protein_coding	arrestin domain containing 3%2C transcript variant X1	-
701196	2484	3492	3663	3390	1564	2199	2163	1926	2726	3053	3684	3598	840	1359	1476	1716	SLC12A4	NC_041773.1	55163034	55187578	-	4130	protein_coding	solute carrier family 12 member 4%2C transcript variant X3	AA_permease
698004	2135	2748	3581	4343	1750	1539	2561	1781	3205	3259	3944	5027	581	689	606	1075	ST3GAL1	NC_041761.1	133740173	133885675	-	8991	protein_coding	ST3 beta-galactoside alpha-2%2C3-sialyltransferase 1	Glyco_transf_29
706548	2505	2716	3000	2736	2322	2774	2571	2490	2931	2251	2698	2752	1800	2891	3014	2487	RPL36AL	NC_041760.1	111808427	111810397	-	553	protein_coding	ribosomal protein L36a like	-
714728	2466	3130	3047	3301	2633	3065	2770	2701	3373	3108	3289	3847	796	1402	1633	2357	CARD11	NC_041756.1	36027700	36165980	-	4496	protein_coding	caspase recruitment domain family member 11%2C transcript variant X4	CARD
717876	2464	3586	3164	2951	4881	5321	3920	3850	1996	2387	2225	2193	1094	1740	1449	1323	N4BP1	NC_041773.1	35601848	35675292	-	7114	protein_coding	NEDD4 binding protein 1	-
700227	3448	3785	3845	4923	466	1045	493	955	4425	3730	3827	4959	224	127	211	416	BTN3A1	NC_041757.1	143517937	143564537	-	3386	protein_coding	butyrophilin subfamily 3 member A1%2C transcript variant X4	V-set
704061	3499	3605	3196	5631	2784	2776	2174	2193	2752	2546	2665	3094	819	988	1434	1730	DOCK2	NC_041759.1	167047668	167489347	+	6092	protein_coding	dedicator of cytokinesis 2%2C transcript variant X2	Ded_cyto
100426197	4542	1186	7225	578	1965	492	3922	301	4272	1335	5912	779	1513	793	2674	397	LOC100426197	NW_021160161.1	478190	481473	-	1765	protein_coding	class I histocompatibility antigen%2C Gogo-B*0101 alpha chain-like%2C transcript variant X3	MHC_I
709854	240	57	45	881	15	21	16	32	14335	5835	3505	13826	15	48	28	65	PFKFB4	NC_041755.1	104576380	104619464	-	4129	protein_coding	6-phosphofructo-2-kinase/fructose-2%2C6-biphosphatase 4%2C transcript variant X2	-
710689	3373	2985	3409	3709	3739	3191	3844	2997	2393	2440	2351	2614	928	1745	911	1138	RBM3	NC_041774.1	48566354	48570704	+	1625	protein_coding	RNA binding motif protein 3%2C transcript variant X1	RRM_1
699324	3145	3662	2935	3615	1558	1970	1576	1538	3402	2921	2832	3334	1190	1473	1307	2156	PHRF1	NC_041767.1	629625	668142	+	5997	protein_coding	PHD and ring finger domains 1%2C transcript variant X4	PHD
708362	2457	3983	3033	3798	4120	3310	2660	3287	2870	2620	2709	2990	1521	1482	1278	1729	ARID1B	NC_041757.1	63091972	63535816	+	10009	protein_coding	AT-rich interaction domain 1B%2C transcript variant X1	ARID
722589	2678	2782	3458	3090	4469	3476	5243	3961	1930	1609	2153	1851	878	1831	1370	1349	HMGN1	NC_041756.1	7259167	7266227	+	1324	protein_coding	high mobility group nucleosome binding domain 1	-
701660	2700	3568	2815	3532	3057	3318	2408	2915	3078	3039	2477	3108	1264	1169	1266	1877	USP47	NC_041767.1	53665238	53782196	-	7864	protein_coding	ubiquitin specific peptidase 47%2C transcript variant X3	UCH
711456	2585	2568	2871	3415	2920	2229	2878	2622	2108	2089	2541	2622	2414	2753	3338	5185	HDAC5	NC_041769.1	55331843	55380169	-	6029	protein_coding	histone deacetylase 5%2C transcript variant X8	Hist_deacetyl
697890	2213	3251	2858	3059	3669	3057	4019	2932	2506	2588	2849	2717	914	1077	1230	1759	SKI	NC_041754.1	222098534	222182492	-	5878	protein_coding	SKI proto-oncogene%2C transcript variant X2	-
720347	3289	3604	3239	4257	1808	2008	1761	1865	3167	2824	3031	3248	1225	1488	1401	2185	MAU2	NC_041772.1	18918871	18955933	+	5014	protein_coding	MAU2 sister chromatid cohesion factor%2C transcript variant X2	-
717685	2622	2913	2781	3515	3974	3196	4706	3671	2321	2152	2255	2469	1914	2155	2058	2433	PDXDC1	NC_041773.1	14829023	14887889	-	5746	protein_coding	pyridoxal dependent decarboxylase domain containing 1%2C transcript variant X1	-
711528	2658	3232	3002	3182	3407	3767	3044	3689	2129	2327	2602	2510	731	1047	1483	3226	SCAP	NC_041755.1	103424973	103493571	-	4580	protein_coding	SREBF chaperone%2C transcript variant X4	-
702659	2992	2032	2839	4329	1475	1158	879	1326	5922	2458	4058	6469	286	215	324	369	CXHXorf40B	NC_041774.1	145958955	145968904	-	6779	protein_coding	chromosome X CXorf40B homolog%2C transcript variant X4	-
693660	2281	2338	1959	2870	5069	2938	3790	3577	2815	2424	2334	2792	3139	2793	2679	3327	TUT7	NC_041768.1	101442956	101508635	-	6716	protein_coding	terminal uridylyl transferase 7%2C transcript variant X1	-
700778	2790	3736	3531	4302	2009	2222	1750	2007	3279	2937	2951	3270	1449	918	923	1717	TNFAIP8	NC_041759.1	116921045	117044370	+	3023	protein_coding	TNF alpha induced protein 8%2C transcript variant X2	-
719986	1478	1270	1236	1445	12828	5971	8234	8803	896	982	911	911	2519	2826	2237	3327	NUDC	NC_041754.1	197814774	197840094	-	1363	protein_coding	nuclear distribution C%2C dynein complex regulator	-
702630	1983	4852	2486	2935	5852	7902	3704	5947	1768	2131	1436	1330	1158	1256	653	1434	ATP8A1	NC_041758.1	41610328	41876344	-	8332	protein_coding	ATPase phospholipid transporting 8A1%2C transcript variant X2	E1-E2_ATPase
714237	3325	3449	2760	2993	2760	3562	2973	2618	2991	2851	2245	2466	1375	2221	2530	4050	AP1G2	NC_041760.1	85598870	85609945	-	5887	protein_coding	adaptor related protein complex 1 subunit gamma 2%2C transcript variant X11	-
716475	2060	4751	3047	3560	3918	5293	3834	4438	1983	2462	2036	2375	817	1154	1036	1122	CDC14A	NC_041754.1	123633523	123805699	-	5135	protein_coding	cell division cycle 14A%2C transcript variant X4	DSPc
100425937	2481	3147	2764	2534	2457	3208	4069	2438	1835	1864	1879	1651	992	1946	1187	1296	LOC100425937	NC_041764.1	58718397	58720153	-	1757	protein_coding	elongation factor 1-alpha 1	GTP_EFTU
704976	3291	3458	2559	4352	4053	2680	1971	4956	1366	2133	1905	1699	830	624	1058	3104	ABCA7	NC_041772.1	812134	837664	+	6983	protein_coding	ATP binding cassette subfamily A member 7%2C transcript variant X2	ABC_tran
721810	2930	3357	3143	3341	2299	2348	2494	2222	3062	2686	2697	3086	1251	1219	2160	2954	MCM3AP	NC_041756.1	495682	549880	+	6813	protein_coding	minichromosome maintenance complex component 3 associated protein%2C transcript variant X4	SAC3_GANP
711345	2596	3871	1947	2713	2713	3718	1833	2706	2966	3274	1719	2449	1969	2741	2113	5426	STAG3	NC_041756.1	42371668	42411180	+	4763	protein_coding	stromal antigen 3%2C transcript variant X1	-
574298	1986	2184	1727	3600	798	1212	855	927	4448	4002	3427	5877	1114	2312	1798	2035	MIF	NC_041763.1	28055211	28055923	+	429	protein_coding	macrophage migration inhibitory factor	MIF
709585	1579	1611	1375	2310	11688	7366	7203	8900	929	896	861	962	1623	2311	1379	2136	HSPA4	NC_041759.1	130486739	130543252	+	4819	protein_coding	heat shock protein family A (Hsp70) member 4%2C transcript variant X1	HSP70
719248	3746	2844	2921	2955	2149	2457	2683	1882	2509	2248	2421	2450	1792	2554	2983	3009	GNB2	NC_041756.1	42756424	42762339	+	2192	protein_coding	G protein subunit beta 2	WD40
718195	2397	3129	2998	3278	3795	3046	3870	2853	2491	2315	2688	2527	2066	2248	1927	2036	BRD4	NC_041772.1	14839684	14936896	-	7442	protein_coding	bromodomain containing 4%2C transcript variant X1	Bromodomain
716436	2355	2786	2691	3106	3927	3399	3922	3569	2194	2038	2327	2214	2733	2402	2231	2498	BAZ1B	NC_041756.1	45782518	45865644	-	6466	protein_coding	bromodomain adjacent to zinc finger domain 1B%2C transcript variant X2	Bromodomain
712091	2659	2621	2863	3631	3566	2873	3359	3376	2949	2493	2795	3340	1262	1720	1263	1279	UBXN4	NC_041765.1	20892923	20937010	+	4000	protein_coding	UBX domain protein 4	UBX
714202	2149	5162	3604	3136	2463	8002	7717	3413	1095	1854	2290	1338	480	1138	1486	842	CR2	NC_041754.1	64965446	65004361	+	4244	protein_coding	complement C3d receptor 2%2C transcript variant X1	Sushi
717075	2626	2893	3068	2784	2687	2937	2407	2555	3271	2526	2945	3419	1379	1323	1790	2623	CTC1	NC_041769.1	8016981	8039085	-	5189	protein_coding	CST telomere replication complex component 1%2C transcript variant X3	-
718729	1619	2834	2324	2832	3854	3317	3284	3809	3115	2746	2731	3184	1695	1630	1297	1932	HELZ	NC_041769.1	63454989	63632664	-	14170	protein_coding	helicase with zinc finger%2C transcript variant X1	zf-CCCH
694493	3009	3450	3547	4634	1832	2329	2117	1713	2789	2758	3530	3428	390	469	348	525	FAM53B	NC_041762.1	125068413	125192881	-	9518	protein_coding	family with sequence similarity 53 member B%2C transcript variant X1	-
106993879	2990	2190	2063	2186	2780	2341	2716	1962	1573	1579	1466	1158	4053	7469	6470	4184	EIF4A1	NC_041769.1	7348336	7355332	+	2427	protein_coding	eukaryotic translation initiation factor 4A1%2C transcript variant X1	DEAD
718718	3232	2788	3088	4195	1765	2092	1729	1843	3403	2728	3152	3841	639	1083	865	1279	CD37	NC_041772.1	49280875	49286166	+	1281	protein_coding	CD37 molecule%2C transcript variant X2	Tetraspannin
704431	3298	3819	3593	2911	1234	1314	1223	1033	3226	3523	3643	3822	819	1138	1637	2140	UNC13D	NC_041769.1	72199210	72219478	-	5443	protein_coding	unc-13 homolog D%2C transcript variant X2	C2
714688	3276	3038	3129	3542	2160	2333	2692	2156	3541	2962	2938	3505	844	1238	1280	1196	SEC24C	NC_041762.1	64035623	64063732	-	4557	protein_coding	SEC24 homolog C%2C COPII coat complex component%2C transcript variant X1	-
106999923	100	191	419	344	6080	10866	18420	11538	159	125	277	352	1762	6212	5476	2660	LOC106999923	NC_041761.1	126305428	126309308	+	1730	lncRNA	uncharacterized LOC106999923	-
719449	1605	1629	1825	1278	4379	4845	4255	3754	1802	1468	1676	1596	3728	4201	5656	7642	PTOV1	NC_041772.1	49830954	49841642	+	2904	protein_coding	PTOV1 extended AT-hook containing adaptor protein%2C transcript variant X2	-
706362	2910	3456	3733	2958	3432	3717	3586	2708	2797	2674	2739	2362	801	1257	654	711	HP1BP3	NC_041754.1	203923286	203970520	+	4489	protein_coding	heterochromatin protein 1 binding protein 3%2C transcript variant X1	-
714726	3099	2785	2631	2393	2818	2490	2026	1994	2758	2466	2438	2528	2609	3236	2733	2567	EIF3G	NC_041772.1	9860468	9865318	-	1156	protein_coding	eukaryotic translation initiation factor 3 subunit G	RRM_1
718948	1343	1458	1277	1282	3929	4639	4564	3689	970	1006	972	1185	4801	7878	6691	9065	BAX	NC_041772.1	48936161	48944138	+	1409	protein_coding	BCL2 associated X%2C apoptosis regulator%2C transcript variant X2	-
707912	2313	2693	2184	3785	3325	2999	2542	3229	3037	2453	2162	3090	2599	2249	1689	3031	TCERG1	NC_041759.1	143872406	143936298	+	4685	protein_coding	transcription elongation regulator 1%2C transcript variant X1	FF
717401	2991	2938	2973	3396	3032	3057	2875	2668	2958	2657	2709	2866	1355	2014	1846	1706	SRSF4	NC_041754.1	195501442	195534399	+	6525	protein_coding	serine and arginine rich splicing factor 4	RRM_1
717050	3983	3575	3586	3844	1484	1952	1643	1375	3341	2838	3114	3363	532	702	827	1009	ATF6B	NC_041757.1	137374596	137387275	+	2637	protein_coding	activating transcription factor 6 beta%2C transcript variant X2	bZIP_1
701172	3112	3220	4224	4084	2201	3053	3861	1997	3094	2620	3485	3064	334	407	255	319	SLC6A6	NC_041755.1	145752859	145840458	+	7107	protein_coding	solute carrier family 6 member 6%2C transcript variant X1	SNF
717726	3847	3831	3608	4829	834	1651	893	1114	3875	3280	2962	3704	383	429	554	641	TAP1	NC_041757.1	136672519	136680734	+	3018	protein_coding	transporter 1%2C ATP binding cassette subfamily B member	ABC_membrane
100187576	4712	2997	941	2839	2938	2710	1156	2603	3758	2938	669	2525	1202	1474	1122	1534	MAMU-AG	NC_041757.1	140345860	140349192	+	1508	protein_coding	major histocompatibility complex%2C class I%2C AG	MHC_I
718961	2779	2913	2605	3025	3407	2896	2835	2778	3647	3133	2788	3257	1089	1170	996	1263	PPP4R3B	NC_041766.1	53030448	53103487	+	6071	protein_coding	protein phosphatase 4 regulatory subunit 3B%2C transcript variant X6	-
706261	2298	2496	3064	3986	3660	3444	6033	3258	2179	1720	2261	2270	878	1334	2436	1866	NCOR2	NC_041764.1	124228476	124471085	-	9345	protein_coding	nuclear receptor corepressor 2%2C transcript variant X11	Myb_DNA-binding
695835	2916	3367	3135	2942	2882	2493	2415	2393	2964	2743	2585	2645	1629	2347	2458	1392	PRPF38B	NC_041754.1	115553000	115563928	-	5284	protein_coding	pre-mRNA processing factor 38B%2C transcript variant X1	PRP38
693317	2502	2671	2626	2190	4765	3424	4221	3702	1870	1897	1898	1981	3087	2942	3191	2253	PAIP2	NC_041759.1	136742049	136771287	+	1526	protein_coding	poly(A) binding protein interacting protein 2%2C transcript variant X1	PAM2
698569	2688	3358	3299	3337	2551	3074	3107	2176	2545	2712	2928	2386	818	1376	933	827	MAPK1	NC_041763.1	31073299	31183201	+	5279	protein_coding	mitogen-activated protein kinase 1	Pkinase
706757	3831	3322	3559	3103	1753	2120	1973	1627	2766	2755	2754	2784	722	1046	923	933	PPIB	NC_041760.1	40614281	40621890	-	1006	protein_coding	peptidylprolyl isomerase B	Pro_isomerase
717459	3080	3866	3743	3888	2705	2575	2610	2025	2531	2715	2769	2584	783	775	732	1049	FAM120A	NC_041768.1	108408790	108524050	+	5658	protein_coding	family with sequence similarity 120A%2C transcript variant X1	-
100423477	1631	1791	1323	1202	9299	5523	4638	6270	3613	1971	1963	2726	1631	2697	1402	1936	ABCG1	NC_041756.1	4372650	4456614	-	10279	protein_coding	ATP binding cassette subfamily G member 1%2C transcript variant X3	ABC2_membrane
714645	1661	2617	2457	2309	3864	4023	4213	3586	2307	2406	2384	2192	3061	3438	2858	3362	TSC1	NC_041768.1	7425869	7480287	+	8980	protein_coding	TSC complex subunit 1%2C transcript variant X3	-
723005	2732	3174	2958	2836	1795	2910	2395	1990	2126	2295	2214	2239	1787	3052	3556	3944	LMAN2	NC_041759.1	174813500	174835425	-	1851	protein_coding	lectin%2C mannose binding 2%2C transcript variant X1	-
715714	1525	2350	1780	2205	4188	3039	3189	3116	2715	2542	2571	2332	3463	3127	3007	4600	BRWD1	NC_041756.1	7319293	7450665	+	8797	protein_coding	bromodomain and WD repeat domain containing 1%2C transcript variant X1	Bromodomain
719351	2896	3065	4490	2910	1409	1857	1850	1559	2789	2247	3958	2937	963	1336	1495	2711	LOC719351	NC_041763.1	99226622	99260375	+	2075	protein_coding	pre-mRNA-processing factor 6	-
715842	2593	1736	1365	2607	3064	2702	2269	2443	4837	2939	2708	4444	1200	1760	2488	1898	SLC16A3	NC_041769.1	78577901	78588712	+	5978	protein_coding	solute carrier family 16 member 3%2C transcript variant X6	MFS_1
697970	2022	1854	2473	3177	1349	1389	1931	1495	3499	3289	3844	4474	2260	2344	2366	2770	TRAPPC2L	NC_041773.1	75876287	75882366	+	3558	protein_coding	trafficking protein particle complex 2 like%2C transcript variant X12	-
718144	2397	3126	3897	3626	2905	2921	4115	2780	2819	2382	3131	2830	648	828	1095	568	GNA13	NC_041769.1	61403468	61452531	-	6528	protein_coding	G protein subunit alpha 13%2C transcript variant X2	G-alpha
696010	1371	5485	3627	2175	1542	3339	1856	1674	1511	5993	4293	2111	499	603	408	638	FAM120B	NC_041757.1	252536	334880	-	9765	protein_coding	family with sequence similarity 120B%2C transcript variant X9	-
106994003	2975	3073	3120	4685	1229	2123	1716	1264	2903	2925	3347	3639	552	729	739	607	PPP1R9B	NC_041769.1	46642247	46659753	+	4224	protein_coding	protein phosphatase 1 regulatory subunit 9B	PDZ
719183	2822	3242	2565	3380	1547	1705	1639	1611	3491	3219	3026	3845	1511	1863	1826	2058	TSC22D4	NC_041756.1	42540602	42554095	-	2361	protein_coding	TSC22 domain family member 4%2C transcript variant X2	-
702615	1839	2682	2401	3161	3646	4285	5199	4258	1755	1759	1770	2079	1977	2733	2259	2388	SMC4	NC_041755.1	62673330	62709908	+	5258	protein_coding	structural maintenance of chromosomes 4	SMC_N
704597	1794	4277	3262	4313	2428	5168	2498	3448	1484	2183	2189	2260	1117	1378	1620	2851	TESPA1	NC_041764.1	54550550	54585026	-	2730	protein_coding	thymocyte expressed%2C positive selection associated 1%2C transcript variant X2	-
713032	2959	3970	2765	3400	1025	1934	1061	1241	3762	4123	3460	4040	239	383	396	442	LDLRAP1	NC_041754.1	199245368	199270353	-	4154	protein_coding	low density lipoprotein receptor adaptor protein 1%2C transcript variant X1	PID
713148	2667	2885	2863	2890	2686	2565	2600	2309	2862	2421	2567	2573	2696	2738	2191	3412	RNF40	NC_041773.1	28173452	28186740	+	4601	protein_coding	ring finger protein 40	-
716282	2135	3238	2554	3485	3397	2774	2847	2635	2992	2707	2407	2652	1961	2157	1468	2209	PHF3	NC_041757.1	109053427	109139229	-	7602	protein_coding	PHD finger protein 3%2C transcript variant X2	PHD
114673461	2952	4082	3523	2170	1439	1987	2901	1309	2077	3239	2779	2321	199	205	191	256	LOC114673461	NC_041770.1	84927239	84930248	+	3010	protein_coding	uncharacterized LOC114673461	-
717178	2209	2916	2454	3335	2821	2538	2298	2339	3113	2497	2635	2827	2138	2167	2487	3947	USP24	NC_041754.1	169228375	169377247	+	11039	protein_coding	ubiquitin specific peptidase 24%2C transcript variant X1	UCH
702473	3104	3123	2630	2876	2556	2259	1756	2473	3497	3190	3007	3520	952	1332	914	1620	GRAP	NC_041769.1	18593817	18620547	-	2181	protein_coding	GRB2-related adaptor protein%2C transcript variant X1	SH3_1
716901	477	830	623	495	5862	5570	5865	4539	827	912	719	904	6344	11537	6890	6659	TNFRSF10D	NC_041761.1	23398726	23427755	-	3676	protein_coding	TNF receptor superfamily member 10d	-
696351	2272	2861	2840	4389	3435	3004	3138	2769	2774	2245	2394	2698	1424	1506	1768	2344	NCOR1	NC_041769.1	16176674	16365679	+	8803	protein_coding	nuclear receptor corepressor 1%2C transcript variant X1	Myb_DNA-binding
715508	2624	2865	2556	2982	2585	2579	2586	2484	2700	2645	2412	2750	1662	2700	1973	2342	ANP32B	NC_041768.1	44906490	44938377	-	4697	protein_coding	acidic nuclear phosphoprotein 32 family member B	-
novel.473	2570	3755	2841	4510	3318	2826	2291	2555	2826	2970	2702	3263	714	743	444	492	-	NC_041755.1	445805	511408	+	30141	-	- && Q92622.4 RecName: Full=Run domain Beclin-1-interacting and cysteine-rich domain-containing protein; Short=Rubicon; AltName: Full=Beclin-1 associated RUN domain containing protein; Short=Baron && -	-
708111	3027	3447	3549	3289	1658	2537	1820	1799	2388	2681	2633	2534	1278	1584	1456	2534	QARS	NC_041755.1	105178640	105188098	-	2807	protein_coding	glutaminyl-tRNA synthetase%2C transcript variant X2	-
704407	1983	2965	2770	3722	3679	2880	3204	3119	2778	2335	2754	2627	1512	1508	1296	1830	ARFGEF2	NC_041763.1	84124494	84238552	+	9012	protein_coding	ADP ribosylation factor guanine nucleotide exchange factor 2%2C transcript variant X2	Sec7
714579	2585	2757	2870	2872	3662	3056	3501	3230	1709	1772	1943	1695	2692	2151	3216	5039	GBF1	NC_041762.1	102766901	102904018	+	6615	protein_coding	golgi brefeldin A resistant guanine nucleotide exchange factor 1%2C transcript variant X7	Sec7
696640	2493	2762	2519	2877	5287	5025	4719	4536	1617	1950	1845	1833	1160	2598	1430	1223	CCT5	NC_041759.1	10219310	10236180	+	3356	protein_coding	chaperonin containing TCP1 subunit 5	-
100426686	2805	2722	2805	2648	1840	1833	1649	1707	2585	2477	2456	2478	2422	2259	3067	6789	VPS16	NC_041763.1	63636848	63663667	-	2724	protein_coding	VPS16 core subunit of CORVET and HOPS complexes	-
106993709	2359	3743	2785	2116	1794	3214	1495	1509	3082	3624	3417	3289	976	1779	1520	2435	GALT	NC_041768.1	49554571	49559095	-	2014	protein_coding	galactose-1-phosphate uridylyltransferase%2C transcript variant X4	-
709675	1133	4625	3634	2128	3996	4656	4900	3692	1275	1835	2112	1219	2414	2445	2182	3135	DENND4A	NC_041760.1	42211492	42343981	-	8898	protein_coding	DENN domain containing 4A%2C transcript variant X8	DENN
700171	2263	3190	2899	3264	3403	3362	3639	3135	2580	2472	2528	2500	882	1244	1139	1077	WAPL	NC_041762.1	51508838	51597148	+	6340	protein_coding	WAPL cohesin release factor%2C transcript variant X2	-
694121	3050	2956	2927	3504	3192	3478	3608	2935	2367	2188	2375	2369	1257	1522	1289	1124	KPNB1	NC_041769.1	49131924	49168917	-	5219	protein_coding	karyopherin subunit beta 1	-
698046	2285	2997	2880	2527	4084	4095	4362	2805	2601	2356	2417	2263	1662	2273	2148	1990	TLE3	NC_041760.1	46764911	46815768	-	6004	protein_coding	TLE family member 3%2C transcriptional corepressor%2C transcript variant X15	-
707984	3358	2733	2817	4946	1489	1785	1738	1640	3346	2742	2604	3345	390	783	382	418	MOB1A	NC_041766.1	34643496	34672483	+	5113	protein_coding	MOB kinase activator 1A%2C transcript variant X2	-
100533957	2814	3484	3083	2589	1984	2600	2678	1951	1752	2501	2317	1880	1206	3118	1639	1976	NME2	NC_041769.1	45615652	45621307	-	917	protein_coding	NME/NM23 nucleoside diphosphate kinase 2%2C transcript variant X2	NDK
718380	1949	2263	2071	2033	9928	3780	4574	6489	1920	1959	1928	2014	1345	1879	1187	2475	NUCB1	NC_041772.1	48881525	48906138	+	2583	protein_coding	nucleobindin 1%2C transcript variant X1	-
700711	2411	1753	1617	3257	4199	2964	2654	3089	4439	3069	2481	4599	1464	1424	1382	764	RIOK3	NC_041771.1	58926717	58956609	-	3853	protein_coding	RIO kinase 3	-
708033	2735	3120	2955	3270	2439	2687	2491	2420	3063	2897	3083	3097	814	1255	1352	843	BUB3	NC_041762.1	123591642	123602768	+	2761	protein_coding	BUB3 mitotic checkpoint protein%2C transcript variant X1	-
574255	2621	3360	3151	3158	3342	3130	2954	2646	2597	2749	2814	2601	781	1291	831	1156	PAFAH1B1	NC_041769.1	2447785	2555508	+	5672	protein_coding	platelet activating factor acetylhydrolase 1b regulatory subunit 1%2C transcript variant X1	WD40
694312	858	1203	637	1041	13880	8395	7894	9989	899	999	617	703	1923	3217	2058	1682	CHORDC1	NC_041767.1	83333463	83356553	-	3074	protein_coding	cysteine and histidine rich domain containing 1	-
711029	3642	3589	3729	3446	2473	3004	2858	2216	2510	2309	2357	2171	749	1339	918	609	PDIA3	NC_041760.1	20228526	20253916	+	1882	protein_coding	protein disulfide isomerase family A member 3	-
106999939	1442	2634	2125	1965	3999	5849	8122	6356	1976	2635	2609	2061	578	2512	1114	818	LOC106999939	NC_041761.1	126260469	126302951	-	4214	lncRNA	uncharacterized LOC106999939	-
721788	2025	3742	2306	4753	1295	3064	1607	2480	3141	3428	3091	4265	381	802	541	768	DIP2A	NC_041756.1	212969	323700	-	8335	protein_coding	disco interacting protein 2 homolog A%2C transcript variant X6	AMP-binding
709137	2011	2798	2416	3172	4758	3066	3774	3641	2830	2379	2237	2831	1200	1431	1041	971	AFF4	NC_041759.1	130316417	130405878	-	9647	protein_coding	AF4/FMR2 family member 4%2C transcript variant X2	AF-4
694965	3118	3641	3626	3519	1192	1621	1199	1099	3040	2929	3161	3301	841	797	866	2052	TSC2	NC_041773.1	2077576	2118411	+	7896	protein_coding	TSC complex subunit 2%2C transcript variant X1	-
100430853	2888	3191	4401	3153	1741	2064	2682	1584	2013	1990	3017	1826	1456	1455	2126	2296	AP3D1	NC_041772.1	1931708	1990555	-	5136	protein_coding	adaptor related protein complex 3 subunit delta 1%2C transcript variant X1	-
702691	2169	2030	2328	2459	4930	3197	4786	3934	1668	1579	1713	1741	2670	3936	3631	2281	GHITM	NC_041762.1	53904848	53919774	-	2219	protein_coding	growth hormone inducible transmembrane protein	-
721582	2850	2869	2862	3209	994	1448	1015	1049	3989	3088	3240	4298	484	758	1004	1410	MINK1	NC_041769.1	4662549	4733675	+	5267	protein_coding	misshapen like kinase 1%2C transcript variant X15	CNH
716580	1717	2282	2077	2184	4983	3124	4104	4111	1683	1917	1841	1672	3701	3073	3314	4173	PSME4	NC_041766.1	54712109	54819734	+	7932	protein_coding	proteasome activator subunit 4%2C transcript variant X3	-
716288	3338	3076	2969	3212	2794	2803	2520	2226	2439	2322	2474	2351	1323	1456	2009	2474	CCAR2	NC_041761.1	22790154	22805446	+	4515	protein_coding	cell cycle and apoptosis regulator 2%2C transcript variant X1	-
695986	2857	3848	3005	1940	2334	3617	2750	1956	2813	4023	3369	2259	593	1587	1145	1638	TRPV2	NC_041769.1	15946316	15967849	-	2939	protein_coding	transient receptor potential cation channel subfamily V member 2%2C transcript variant X4	Ion_trans
714032	3385	2969	2487	3111	2689	3415	2505	2737	2547	2538	2112	2575	1972	2225	2352	2829	USP5	NC_041764.1	7017800	7032530	+	3205	protein_coding	ubiquitin specific peptidase 5%2C transcript variant X1	UCH
714292	2755	3881	3025	3145	1866	2323	1727	1659	3829	3723	2732	3782	407	895	394	461	NT5C2	NC_041762.1	103637483	103744033	-	5338	protein_coding	5'-nucleotidase%2C cytosolic II%2C transcript variant X1	-
703389	1679	2779	2027	2963	3330	3671	2903	3176	2001	2175	1952	2050	2178	1562	2048	3048	MDN1	NC_041757.1	83572678	83757173	+	18207	protein_coding	midasin AAA ATPase 1%2C transcript variant X1	AAA_5
712510	3209	2877	2849	4644	2246	2715	2536	2046	2387	2217	2497	2619	344	603	365	397	GDI2	NC_041762.1	6923472	6972165	-	2395	protein_coding	GDP dissociation inhibitor 2	-
697841	3111	3365	3640	3524	2594	3083	3004	2202	2930	2936	3127	2775	338	318	363	374	STK24	NC_041770.1	80176475	80303630	-	4182	protein_coding	serine/threonine kinase 24	Pkinase
706471	1465	2144	1511	1473	3753	3366	2798	2374	2628	2149	1804	1876	5173	4727	4589	6356	CHD7	NC_041761.1	61285478	61473857	+	10961	protein_coding	chromodomain helicase DNA binding protein 7%2C transcript variant X5	SNF2_N
694507	3118	3541	3284	3294	1660	2287	1840	1627	2875	3034	3339	2912	494	862	694	915	CTBP1	NC_041758.1	1225784	1263992	-	4640	protein_coding	C-terminal binding protein 1%2C transcript variant X4	2-Hacid_dh_C
713235	2169	1853	2005	2065	2183	1854	2158	1973	2248	2023	1945	2309	4738	4897	6137	6194	SRRT	NC_041756.1	42958959	42972697	+	3227	protein_coding	serrate%2C RNA effector molecule%2C transcript variant X5	-
709246	3191	5128	3541	3358	4399	4242	2652	2453	2759	2470	1823	1569	587	427	235	202	MPP7	NC_041762.1	28905922	29158167	-	5441	protein_coding	membrane palmitoylated protein 7%2C transcript variant X2	PDZ
100427122	2311	2541	2208	1950	3116	3005	2247	2492	2646	2100	1824	2284	3297	3313	3378	4899	ZSCAN18	NC_041772.1	57633683	57670811	-	3261	protein_coding	zinc finger and SCAN domain containing 18%2C transcript variant X6	SCAN
710979	2652	4566	2509	3358	1629	2608	1385	1406	3644	4024	3027	3529	371	648	511	546	MAP3K1	NC_041759.1	55142282	55219678	+	6963	protein_coding	mitogen-activated protein kinase kinase kinase 1	Pkinase
693871	2490	2907	3487	2847	2916	3076	3818	2442	2286	2604	3290	2413	969	1292	780	743	CLINT1	NC_041759.1	155210040	155283270	-	3514	protein_coding	clathrin interactor 1%2C transcript variant X3	-
716918	1668	2159	2722	2601	340	714	731	503	2681	8612	4598	4346	357	297	775	1708	TP53I13	NC_041769.1	25221494	25227860	+	2828	protein_coding	tumor protein p53 inducible protein 13%2C transcript variant X4	-
718671	3051	2606	2335	2675	2708	2368	2385	2426	3682	3410	3272	2726	1159	1502	1555	1252	ZFC3H1	NC_041764.1	71158130	71212666	-	7972	protein_coding	zinc finger C3H1-type containing%2C transcript variant X1	-
574096	1067	1152	1180	1023	5770	5845	5059	5737	787	758	853	668	3867	7863	6198	5168	SOD1	NC_041756.1	14839590	14848358	-	465	protein_coding	superoxide dismutase 1	-
705518	1498	2296	2308	2041	7121	4178	5995	4722	2532	2393	2283	2400	1126	1230	725	966	NFAT5	NC_041773.1	56823863	56964109	+	15564	protein_coding	nuclear factor of activated T cells 5%2C transcript variant X1	RHD
705089	1900	2197	2096	1987	4091	3205	4909	3449	2243	2327	2434	2286	2108	3505	2391	2353	KLHL24	NC_041755.1	88926566	88978402	+	7837	protein_coding	kelch like family member 24%2C transcript variant X6	BACK
700583	1727	3066	2804	2362	1693	4281	3512	2807	2913	3100	3670	3564	566	1784	2113	1105	TRAF1	NC_041768.1	21778553	21805403	+	6809	protein_coding	TNF receptor associated factor 1%2C transcript variant X2	-
709108	1997	3441	3130	2500	3750	3877	4741	3335	2325	2580	2864	2275	681	624	345	851	MGAT5	NC_041765.1	19282625	19618052	+	8831	protein_coding	alpha-1%2C6-mannosylglycoprotein 6-beta-N-acetylglucosaminyltransferase%2C transcript variant X2	-
700139	3050	2647	2879	3096	2417	1957	2600	1832	2767	2201	2903	2832	1418	1806	2116	1986	GDI1	NC_041774.1	150360713	150367651	+	2494	protein_coding	GDP dissociation inhibitor 1	-
705437	3503	3539	3726	3266	1898	2309	2281	1720	2559	2327	2487	2383	583	809	908	616	RPN1	NC_041755.1	147857933	147883652	+	2218	protein_coding	ribophorin I	-
709798	2492	2828	2647	3332	2695	2622	2907	2451	2578	2441	2424	3022	1431	1647	2104	2042	MBD1	NC_041771.1	32145714	32159024	+	5088	protein_coding	methyl-CpG binding domain protein 1%2C transcript variant X6	MBD
711984	2604	3242	2522	3954	2586	2902	1721	1972	3632	3051	2668	3470	702	442	502	801	ZC3H7A	NC_041773.1	11707612	11754941	-	4154	protein_coding	zinc finger CCCH-type containing 7A%2C transcript variant X1	-
719210	2975	2494	2419	2573	3517	3042	2757	2629	2346	1832	1994	2156	2640	3358	4128	4884	NR1H2	NC_041772.1	50283445	50290672	+	2130	protein_coding	nuclear receptor subfamily 1 group H member 2	Hormone_recep
708510	2529	2321	2323	2478	1860	1739	2337	1797	1767	1694	1651	1710	3886	5235	6688	4179	PPP4C	NC_041773.1	27270946	27280038	-	1478	protein_coding	protein phosphatase 4 catalytic subunit%2C transcript variant X1	Metallophos
712585	2644	2697	2389	2691	2202	2667	2253	2253	3238	2875	2870	3488	1094	1652	1794	2780	APBB1	NC_041767.1	59521444	59545731	+	4820	protein_coding	amyloid beta precursor protein binding family B member 1%2C transcript variant X1	PID
711836	3266	3264	2675	3322	3130	3578	2944	2719	2236	2234	2189	1791	731	937	724	896	H2AFY	NC_041759.1	132792269	132858200	-	2837	protein_coding	H2A histone family%2C member Y%2C transcript variant X3	A1pp
712449	2204	2595	2525	3713	3352	2496	2807	3179	2641	2314	2400	2713	1714	1402	1083	2140	GAPVD1	NC_041768.1	15292582	15405490	-	9962	protein_coding	GTPase activating protein and VPS9 domains 1%2C transcript variant X7	VPS9
708181	1654	2317	2022	2244	4742	4756	4292	4284	2302	2316	2076	2144	2700	3359	2358	3060	ZBTB40	NC_041754.1	202249560	202329716	-	8827	protein_coding	zinc finger and BTB domain containing 40%2C transcript variant X3	BTB
718777	1573	840	828	760	5153	2241	5519	2900	1229	868	839	721	5014	10613	10291	4861	LOC718777	NC_041766.1	53978052	53978975	-	924	transcribed_pseudogene	ferritin light chain pseudogene	Ferritin
703655	2440	2837	2508	3013	3272	2673	3054	2767	2296	2292	2163	2364	1694	2141	1821	1756	ATP6V1G1	NC_041768.1	28255769	28265459	-	650	protein_coding	ATPase H+ transporting V1 subunit G1	-
697537	1834	2455	2178	2421	4217	3679	4136	3985	2215	2065	2084	2248	2216	2749	2255	3582	FBXO34	NC_041760.1	117369333	117461735	+	3663	protein_coding	F-box protein 34%2C transcript variant X3	-
705599	3096	3086	2604	2104	2264	2272	1706	1891	3591	3285	3060	3024	1390	1463	1318	3027	MAN2C1	NC_041760.1	52490685	52503219	-	3293	protein_coding	mannosidase alpha class 2C member 1%2C transcript variant X2	-
722262	2918	3521	3560	2787	1198	1995	1420	1286	3159	3438	3907	3363	294	337	600	952	EML3	NC_041767.1	11590529	11601365	+	4009	protein_coding	EMAP like 3%2C transcript variant X2	-
100426637	2215	2450	3013	2193	1574	1896	1694	1437	2957	3150	4289	3389	1754	2496	2243	2873	ANO8	NC_041772.1	16825108	16837075	-	5067	protein_coding	anoctamin 8%2C transcript variant X1	-
700205	2707	2500	2253	3394	2509	2115	2175	2062	4015	3102	2772	3739	1017	1094	957	808	ALKBH5	NC_041769.1	18025576	18053502	+	2995	protein_coding	alkB homolog 5%2C RNA demethylase	-
707996	2688	2905	2615	2924	4646	3629	4158	3583	2496	2297	1993	2058	1230	1046	1014	907	MAPRE2	NC_041771.1	47357245	47520381	-	5882	protein_coding	microtubule associated protein RP/EB family member 2%2C transcript variant X3	CH
710601	1662	2923	3308	2823	3457	3718	4958	3193	2360	2577	3358	2637	469	467	372	453	NFATC2	NC_041763.1	86622609	86799609	-	7946	protein_coding	nuclear factor of activated T cells 2%2C transcript variant X3	RHD
708282	2430	2891	2907	2326	1945	2063	1789	1706	2901	3156	3411	3033	1555	1714	2177	3598	ZNF335	NC_041763.1	81133261	81157863	-	4997	protein_coding	zinc finger protein 335%2C transcript variant X2	-
717370	2342	3257	2863	3156	2355	2657	2195	2302	2784	2459	2559	2951	1455	1745	1969	1607	YY1	NC_041760.1	162453870	162499771	+	7169	protein_coding	YY1 transcription factor	-
706978	3149	3078	3245	3442	1717	1496	1159	1237	3521	3020	2796	3359	755	981	971	868	CBX3	NC_041756.1	88932943	88944730	-	1853	protein_coding	chromobox 3%2C transcript variant X2	Chromo
702740	1820	3281	1847	3179	4821	3943	3152	4910	2892	2567	1943	3181	902	1342	720	977	BACH2	NC_041757.1	83097887	83465461	+	13245	protein_coding	BTB domain and CNC homolog 2%2C transcript variant X8	BTB
719067	2798	2616	2845	2981	3137	2932	3320	2646	2145	2025	1994	2197	1656	2589	2428	1336	CDV3	NC_041755.1	35800595	35816654	+	3417	protein_coding	CDV3 homolog%2C transcript variant X1	-
722352	2919	3161	2931	2781	1071	1339	1334	1234	2535	2772	2810	2857	1389	1963	2768	3816	RHOT2	NC_041773.1	697253	703172	+	2802	protein_coding	ras homolog family member T2%2C transcript variant X3	Ras
708501	2926	3607	3209	3666	2368	1778	1487	1622	2315	2420	2426	2113	2183	1727	1239	2310	ACLY	NC_041769.1	52984909	53048737	-	4600	protein_coding	ATP citrate lyase%2C transcript variant X5	Citrate_synt
711357	2695	2728	2488	2648	4795	3835	3735	3515	2353	2008	1850	2120	1940	2452	1952	1032	MORF4L1	NC_041760.1	56167336	56194628	+	2118	protein_coding	mortality factor 4 like 1%2C transcript variant X3	-
702710	1914	2840	2596	2419	4319	4379	4652	3681	2760	2462	2479	2638	873	1467	1141	638	SP1	NC_041764.1	52949866	52986395	+	7646	protein_coding	Sp1 transcription factor%2C transcript variant X1	-
714364	3489	3290	3335	3176	2560	2637	2100	2186	2233	2252	2109	2165	779	1176	741	1363	PSME1	NC_041760.1	86223236	86227935	+	2314	protein_coding	proteasome activator subunit 1%2C transcript variant X3	-
701074	1573	2136	1853	2229	4756	3688	4264	4393	1771	1657	1751	1996	3210	3738	2624	3973	SMCR8	NC_041769.1	18162631	18175570	+	8491	protein_coding	SMCR8-C9orf72 complex subunit	-
713604	848	968	2144	909	1587	1918	2789	1791	755	654	1149	760	4950	10889	15295	7419	ZC3H12A	NC_041754.1	187106088	187115898	-	2802	protein_coding	zinc finger CCCH-type containing 12A%2C transcript variant X2	-
701512	1835	3208	2658	2877	4402	3610	3432	3690	2748	2941	2673	2846	770	771	764	865	ATXN7	NC_041755.1	120004232	120145104	+	8419	protein_coding	ataxin 7%2C transcript variant X4	-
701925	1930	3005	2563	3546	1835	2057	1985	1898	3464	3667	3660	4139	315	447	462	465	SLC4A7	NC_041755.1	20244239	20350983	+	8122	protein_coding	solute carrier family 4 member 7%2C transcript variant X1	Band_3_cyto
703855	2728	3096	3079	3338	1197	1448	1143	1157	3531	3479	3534	3553	661	734	679	498	CALCOCO1	NC_041764.1	53303548	53320949	-	4147	protein_coding	calcium binding and coiled-coil domain 1%2C transcript variant X1	CoCoA
715132	1582	1332	1370	1711	6255	4723	7890	5152	1407	1113	1180	1318	2077	5552	4911	1708	MAFG	NC_041769.1	78218284	78227460	-	5289	protein_coding	MAF bZIP transcription factor G%2C transcript variant X1	bZIP_Maf
713317	2887	2870	2819	2468	2598	2937	3020	2233	2091	2347	2533	2291	1178	2236	2062	2575	RALY	NC_041763.1	69171528	69258814	+	2065	protein_coding	RALY heterogeneous nuclear ribonucleoprotein%2C transcript variant X5	RRM_1
701157	1732	3069	2239	2953	5311	3989	3541	4233	1981	1993	1820	1854	2558	3066	1751	2708	ZEB1	NC_041762.1	32263708	32448069	+	9279	protein_coding	zinc finger E-box binding homeobox 1%2C transcript variant X10	-
715501	2834	3205	2909	2847	2678	2340	2486	2184	2559	2493	2689	2444	1442	1444	1600	1844	CHTOP	NC_041754.1	97414519	97426876	-	3600	protein_coding	chromatin target of PRMT1%2C transcript variant X3	-
698223	2136	2976	2570	3099	3422	3105	3510	2996	2838	2557	2281	2728	1322	1260	1116	1756	ROCK1	NC_041771.1	61311019	61467663	+	6861	protein_coding	Rho associated coiled-coil containing protein kinase 1	Pkinase
722303	3209	3330	2737	3913	3929	2162	2498	2537	1857	1611	1473	1907	1210	2023	1993	1530	SIK1	NC_041756.1	3298791	3311853	+	4821	protein_coding	salt inducible kinase 1	Pkinase
714687	2431	2635	2742	2915	4051	3705	3698	3801	2342	2178	2137	2325	1205	1374	1063	1511	YME1L1	NC_041762.1	27992992	28039422	-	3967	protein_coding	YME1 like 1 ATPase%2C transcript variant X1	AAA
699309	2635	5101	4947	3809	2949	3470	2619	3063	1864	2150	2703	1832	614	738	631	673	PDE4B	NC_041754.1	158052092	158636361	-	6203	protein_coding	phosphodiesterase 4B%2C transcript variant X1	-
695894	1069	2172	2006	1901	5069	4681	5290	4121	1550	2033	2042	1905	2515	2269	2206	5133	REV3L	NC_041757.1	14931216	15120396	-	11881	protein_coding	REV3 like%2C DNA directed polymerase zeta catalytic subunit%2C transcript variant X4	DNA_pol_B
702253	1622	2089	1978	1708	2870	2277	3125	2065	2044	1622	1769	1568	3575	7967	6251	2788	SLC38A2	NC_041764.1	45883732	45897173	-	3647	protein_coding	solute carrier family 38 member 2%2C transcript variant X1	Aa_trans
698467	2924	2977	2818	4174	3416	2571	1866	3385	2002	1991	2197	2613	1364	760	1070	2173	CTDP1	NC_041771.1	499948	574126	-	4310	protein_coding	CTD phosphatase subunit 1%2C transcript variant X3	NIF
710775	2780	2896	2182	2891	4640	3311	3834	3107	2500	2307	1881	2149	1151	1568	914	831	CSNK1A1	NC_041759.1	147007601	147065808	-	6066	protein_coding	casein kinase 1 alpha 1%2C transcript variant X5	Pkinase
716076	2285	2882	3192	3183	1989	2274	2387	1924	3501	3004	3326	3701	487	648	487	647	TBC1D2B	NC_041760.1	55229584	55312161	-	6199	protein_coding	TBC1 domain family member 2B	TBC
693995	2127	2321	2135	2804	2610	3024	3132	2715	4040	3105	2448	4106	773	980	874	774	NPEPPS	NC_041769.1	49196003	49308196	-	4988	protein_coding	aminopeptidase puromycin sensitive%2C transcript variant X2	-
708083	2143	2166	2090	2015	3383	2526	3329	2865	1739	1618	1825	1775	2877	3990	4474	4395	BSDC1	NC_041754.1	192262420	192293553	+	3183	protein_coding	BSD domain containing 1%2C transcript variant X3	-
708592	3913	2308	2244	3457	2804	2819	3355	1997	2181	1804	1494	1797	1431	1921	1802	2628	CTSA	NC_041763.1	81072229	81094649	+	4793	protein_coding	cathepsin A	-
716527	2846	3822	3262	3345	2640	2307	1855	2244	2441	2929	2685	2968	496	1039	888	1256	LOC716527	NW_021160320.1	16522	35835	-	2758	protein_coding	flotillin-2%2C transcript variant X1	-
695077	3048	2677	2989	2268	2955	2056	3223	3017	1918	1692	2225	1914	3441	1043	2920	2169	MYL12A	NC_041771.1	64476464	64484961	+	1556	protein_coding	myosin%2C light chain 12A%2C regulatory%2C non-sarcomeric%2C transcript variant X4	-
700156	3247	3408	3189	2964	2834	3004	2236	2409	2809	2553	2552	2449	586	745	811	1359	ABCC10	NC_041757.1	125879744	125904977	-	5378	protein_coding	ATP binding cassette subfamily C member 10%2C transcript variant X8	ABC_membrane
710246	3157	3620	3150	3662	1668	1800	1806	1392	2968	2506	2368	2779	376	508	427	371	EFCAB14	NC_041754.1	177684627	177727121	+	5841	protein_coding	EF-hand calcium binding domain 14%2C transcript variant X1	-
697788	2596	3006	3365	2818	1649	1536	1879	1373	2897	2696	3345	3319	1073	1206	1607	2095	PPM1M	NC_041755.1	108386255	108391078	+	2913	protein_coding	protein phosphatase%2C Mg2+/Mn2+ dependent 1M%2C transcript variant X1	PP2C
704678	2239	2997	2220	3186	3602	4479	4000	3635	2229	1971	1695	2018	1574	2601	1701	1597	HIF1A	NC_041760.1	123769012	123822866	+	4102	protein_coding	hypoxia inducible factor 1 subunit alpha%2C transcript variant X2	-
704670	2188	2224	1976	1772	2877	2586	2225	2486	3435	2856	2594	2742	2061	2952	1675	2261	NSA2	NC_041759.1	71627943	71637832	+	1035	protein_coding	NSA2 ribosome biogenesis factor	-
717406	3220	3341	3777	3054	2340	2839	3088	2206	2608	2405	3118	2324	495	789	726	568	CAT	NC_041767.1	30988232	31024360	-	2333	protein_coding	catalase	Catalase
574234	2151	3009	2908	3130	3855	4179	3316	3190	3091	2715	2978	2774	597	989	352	647	CFLAR	NC_041765.1	88378248	88425643	+	4028	protein_coding	CASP8 and FADD like apoptosis regulator%2C transcript variant X1	Peptidase_C14
721508	2421	2904	2430	2459	1224	1874	1714	1425	3397	3601	3749	3865	813	933	1438	2157	PNPLA7	NC_041768.1	659619	744248	+	5216	protein_coding	patatin like phospholipase domain containing 7%2C transcript variant X7	cNMP_binding
712561	3172	2737	2985	2961	2846	2806	2963	1910	2054	1891	2167	1935	1313	1593	1995	1961	CAPNS1	NC_041772.1	35565328	35577442	+	1967	protein_coding	calpain small subunit 1%2C transcript variant X1	-
697057	3509	2507	3337	3602	1545	2016	1905	1556	2324	1642	2048	1982	1868	2473	3332	1839	HMGB2	NC_041758.1	170617632	170620372	-	1225	protein_coding	high mobility group box 2%2C transcript variant X1	HMG_box
705037	2924	3236	3040	2834	1896	2051	1922	1678	2813	2704	2994	2852	1127	1045	1347	1900	CCM2	NC_041756.1	70148106	70223260	-	2174	protein_coding	CCM2 scaffold protein%2C transcript variant X3	-
718773	3256	3457	3109	4172	2743	2436	1907	2701	2581	2430	2640	2663	529	417	371	477	PITPNC1	NC_041769.1	63755324	64074821	+	7522	protein_coding	phosphatidylinositol transfer protein cytoplasmic 1%2C transcript variant X2	IP_trans
698107	2927	2822	2825	3228	1671	2120	1651	1603	3281	2949	2703	3581	445	881	1010	852	KLHDC3	NC_041757.1	126318368	126325632	-	2630	protein_coding	kelch domain containing 3%2C transcript variant X1	Kelch_2
694822	1984	2320	1918	2682	3626	3229	2483	3290	2824	2426	2023	3233	2435	2678	2066	2832	DNMT3A	NC_041766.1	83632251	83747543	+	11094	protein_coding	DNA methyltransferase 3 alpha%2C transcript variant X8	DNA_methylase
713406	2026	2579	2392	2641	2920	2695	2500	2563	2823	2508	2560	2505	2024	1861	1474	2913	TUT4	NC_041754.1	171905724	172036592	+	6183	protein_coding	terminal uridylyl transferase 4%2C transcript variant X6	NTP_transf_2
710237	2152	2523	2374	2800	3927	3298	3041	2876	1983	1561	1633	1956	3545	2527	2789	4434	TP53BP1	NC_041760.1	19892076	20004091	-	13108	protein_coding	tumor protein p53 binding protein 1%2C transcript variant X3	-
698472	2777	3797	3711	2694	1802	2678	3191	1672	2099	2743	3225	1855	286	512	699	316	CLDND1	NC_041755.1	177584360	177591911	+	2574	protein_coding	claudin domain containing 1%2C transcript variant X1	-
701351	2076	2994	2888	2691	3489	3211	4107	3159	2390	2347	2840	2385	1268	1401	1388	1386	CEP120	NC_041759.1	120851490	120928914	-	5811	protein_coding	centrosomal protein 120%2C transcript variant X4	-
705081	2421	1765	1905	2848	1400	1308	1086	1483	3159	2479	1990	3007	4165	2482	3841	4893	LPAR6	NC_041770.1	26839264	26841722	-	2459	protein_coding	lysophosphatidic acid receptor 6	7tm_1
711864	2220	2078	2054	2351	2947	2866	2709	2551	1948	1390	1557	1758	3298	2661	4030	5303	ABCF1	NC_041757.1	139322502	139342021	-	3428	protein_coding	ATP binding cassette subfamily F member 1%2C transcript variant X3	ABC_tran
693786	2229	3977	3050	3313	3277	3499	3009	2584	2515	2659	2460	2097	649	706	730	556	HIPK3	NC_041767.1	32107388	32208868	-	8550	protein_coding	homeodomain interacting protein kinase 3%2C transcript variant X5	Pkinase
707637	2715	3092	3417	2950	3308	3191	3842	2831	2061	2134	2373	1957	541	1141	952	530	CDC42	NC_041754.1	202687353	202728399	-	3665	protein_coding	cell division cycle 42%2C transcript variant X1	Ras
702366	2616	3084	2563	3654	2813	2617	2269	2658	3179	2761	2264	2772	921	1022	699	906	TIA1	NC_041766.1	38520473	38558159	+	5921	protein_coding	TIA1 cytotoxic granule associated RNA binding protein%2C transcript variant X1	RRM_1
719299	2750	3063	2952	2218	1946	2875	2383	1532	1987	2120	2433	1860	1733	3176	3874	3065	ARRDC2	NC_041772.1	17524423	17537182	+	4862	protein_coding	arrestin domain containing 2%2C transcript variant X2	-
706690	2139	2476	2241	2876	4594	3271	3571	3890	2155	2180	2000	2257	1810	1689	1217	2212	GPBP1L1	NC_041754.1	178730445	178792302	+	4000	protein_coding	GC-rich promoter binding protein 1 like 1%2C transcript variant X3	-
708939	2706	2910	2687	3182	2532	2658	2232	2287	2392	2142	2065	2375	1490	1365	1674	2389	SF3B3	NC_041773.1	60925002	60978165	-	4332	protein_coding	splicing factor 3b subunit 3	-
695735	2565	3235	3324	3189	2517	2284	2985	1908	2680	2375	3095	2352	734	859	559	899	PPP1R12A	NC_041764.1	79334006	79496788	-	6216	protein_coding	protein phosphatase 1 regulatory subunit 12A%2C transcript variant X12	-
696415	3069	2711	2909	2590	2661	2766	1282	2843	2391	1830	1884	2139	1821	2595	2429	2154	RPL37A	NC_041758.1	97312670	97313033	-	364	protein_coding	ribosomal protein L37a	-
713517	2540	2352	2534	3251	2377	2223	2626	2424	2889	2399	2610	2898	1314	1787	1826	957	RNF114	NC_041763.1	85158517	85175591	+	2488	protein_coding	ring finger protein 114	-
718845	3155	2981	3009	2856	1944	1910	1602	1811	2644	2449	2802	2644	1474	1156	1608	3011	DEF6	NC_041757.1	134167504	134196073	-	3753	protein_coding	DEF6 guanine nucleotide exchange factor	PH
694298	2315	3848	3110	3719	2876	2971	2789	2397	2506	2808	2301	2533	847	807	1119	957	TLK1	NC_041765.1	58131221	58298506	-	6142	protein_coding	tousled like kinase 1%2C transcript variant X1	Pkinase
100426338	2823	3163	3360	2780	1378	1436	1808	1073	2144	2323	3109	2466	1183	1236	2237	2668	PNPLA6	NC_041772.1	7478739	7507104	+	5220	protein_coding	patatin like phospholipase domain containing 6%2C transcript variant X4	cNMP_binding
718666	2387	3087	2969	2471	1480	2074	1976	1452	2306	2860	2871	2605	1277	1613	1947	2454	TEPSIN	NC_041769.1	77570047	77583222	-	4306	protein_coding	TEPSIN adaptor related protein complex 4 accessory protein%2C transcript variant X6	-
705735	1615	2425	2087	2782	4160	3170	3528	3483	2588	1989	1985	2238	2479	2486	1653	2752	ATRX	NC_041774.1	74196331	74480944	-	10557	protein_coding	ATRX chromatin remodeler%2C transcript variant X4	SNF2_N
721255	1973	2834	2418	3150	2424	2260	2288	2153	3070	2620	2459	3302	1444	1439	1449	2035	ZMYM2	NC_041770.1	959056	1089984	-	8390	protein_coding	zinc finger MYM-type containing 2%2C transcript variant X2	-
710634	2017	2447	2259	2365	2415	2357	2616	2058	3445	3341	2980	3522	1136	1555	1343	1787	POGZ	NC_041754.1	99645530	99702788	+	9933	protein_coding	pogo transposable element derived with ZNF domain%2C transcript variant X1	DDE
722173	2869	2582	2781	3515	923	1112	1019	760	3396	2880	3037	3807	654	1012	1267	1242	PFKL	NC_041756.1	2400421	2429229	-	3029	protein_coding	phosphofructokinase%2C liver type%2C transcript variant X1	PFK
100425079	2052	1784	1662	1929	3151	3010	2879	2649	2071	1514	1659	1612	4171	4916	4419	4431	CHMP1B	NC_041771.1	71637377	71639694	-	2318	protein_coding	charged multivesicular body protein 1B	ESCRT-III
717955	344	237	220	585	3429	2771	2941	2421	199	127	182	317	8281	10417	14063	10463	BBC3	NC_041772.1	47241977	47252440	-	3844	protein_coding	BCL2 binding component 3%2C transcript variant X1	-
719082	2561	2673	2853	2988	2725	3170	4607	2691	2406	2139	2075	2246	1048	1734	1996	1771	LOC719082	NC_041762.1	47032247	47097374	+	4754	protein_coding	WASH complex subunit 2A%2C transcript variant X1	-
714497	1655	2546	2418	3455	4047	2468	3580	3657	2326	1973	2167	2374	1855	1420	1352	2157	XRN1	NC_041755.1	44437997	44573615	-	10130	protein_coding	5'-3' exoribonuclease 1%2C transcript variant X2	-
714692	2741	2892	2645	3111	2009	2051	1744	2014	2505	2314	2503	2738	1419	970	1913	3537	RBCK1	NC_041763.1	66138851	66160803	-	3965	protein_coding	RANBP2-type and C3HC4-type zinc finger containing 1%2C transcript variant X1	-
717182	2013	2045	1864	2180	6055	5448	4826	4928	1516	1685	1526	1564	1367	2174	1768	2025	CCT2	NC_041764.1	69122667	69138523	+	2058	protein_coding	chaperonin containing TCP1 subunit 2	-
711257	239	138	180	149	585	348	650	346	263	181	216	251	6649	16465	16282	14815	GADD45B	NC_041772.1	2318653	2320140	+	724	protein_coding	growth arrest and DNA damage inducible beta	-
721986	1784	2210	1943	2832	4004	3395	3045	4166	2851	2566	2051	2728	1531	2450	1794	2136	N4BP2L1	NC_041770.1	11405772	11434630	-	9593	protein_coding	NEDD4 binding protein 2 like 1%2C transcript variant X10	-
711504	3377	3517	2352	3009	1653	2700	1179	1917	2965	2936	2600	2551	468	908	417	439	GAL3ST4	NC_041756.1	42353394	42363024	-	1951	protein_coding	galactose-3-O-sulfotransferase 4	-
702821	2707	3668	3868	2436	908	1369	915	812	3135	3915	4176	2493	354	536	469	632	PCED1B	NC_041764.1	46600123	46754640	+	4779	protein_coding	PC-esterase domain containing 1B%2C transcript variant X2	-
705701	2051	2535	2518	2121	1852	2144	2233	1959	2037	2515	2165	2651	1617	2694	1675	2069	TOMM7	NC_041756.1	92287252	92297516	+	418	protein_coding	translocase of outer mitochondrial membrane 7	-
698800	2068	2975	2505	2990	2844	2943	2657	2430	2690	2684	2491	2764	1372	1392	825	1469	TAF1	NC_041774.1	68359459	68457469	+	7882	protein_coding	TATA-box binding protein associated factor 1%2C transcript variant X5	Bromodomain
706292	2754	3491	3072	3340	2059	1832	1404	1599	3680	3044	2679	3012	506	501	539	429	DMTF1	NC_041756.1	118939477	118984237	-	5538	protein_coding	cyclin D binding myb like transcription factor 1%2C transcript variant X3	Myb_DNA-binding
100428846	2266	3676	3221	2898	3282	3095	3192	2824	2149	2349	2400	1969	1086	914	1063	1211	SIK3	NC_041767.1	109903066	110203695	-	7324	protein_coding	SIK family kinase 3%2C transcript variant X6	Pkinase
708092	2372	3131	2889	3128	4436	3242	2488	3372	2613	2381	2326	2633	891	668	495	930	GIT2	NC_041764.1	109581508	109648042	-	4646	protein_coding	GIT ArfGAP 2	-
700629	2296	1935	2473	2598	2211	2019	2451	2615	1837	1535	2295	2355	2055	2272	3043	3916	IFI27L2	NC_041760.1	156305996	156307921	-	530	protein_coding	interferon alpha inducible protein 27 like 2	-
107000055	1726	412	3508	602	2299	381	4212	605	1249	408	2270	670	9404	373	14824	4102	LOC107000055	NC_041762.1	18359988	18362682	-	1878	lncRNA	uncharacterized LOC107000055	-
700075	2067	2516	2019	3208	2100	1982	1532	1864	4186	3888	3126	4025	92	227	106	125	PTAR1	NC_041768.1	85124882	85174421	-	10333	protein_coding	protein prenyltransferase alpha subunit repeat containing 1%2C transcript variant X2	-
707788	2164	2493	2634	2357	2056	1832	1883	1987	2488	1919	2340	2319	1895	2817	3556	2607	IRF1	NC_041759.1	129931179	129938722	-	2649	protein_coding	interferon regulatory factor 1	IRF
696748	3261	2408	2412	2989	1677	1442	1317	1153	2779	2812	2938	3249	607	609	667	1404	LOC696748	NC_041773.1	75658257	75666037	-	2470	protein_coding	cytochrome b-245 light chain%2C transcript variant X2	-
700000	3365	3005	2177	2325	2205	2220	1552	1737	3151	2853	2396	2877	688	840	890	1296	GRK6	NC_041759.1	174917708	174934948	+	4448	protein_coding	G protein-coupled receptor kinase 6%2C transcript variant X1	Pkinase
719884	2013	2838	2598	2050	1347	2652	1833	1606	2470	3524	3706	2450	909	1029	1382	3108	MTG1	NC_041762.1	133856438	133879660	+	2597	protein_coding	mitochondrial ribosome associated GTPase 1%2C transcript variant X2	-
709647	1950	2686	2294	3234	3817	3499	2807	3369	2849	2304	2302	3012	654	884	652	719	PRKD3	NC_041766.1	71585047	71663133	+	6571	protein_coding	protein kinase D3%2C transcript variant X5	Pkinase
697612	2348	2808	2344	2509	2814	2633	2301	2511	2868	2664	2068	2649	928	1485	807	927	RSL24D1	NC_041760.1	31599691	31615920	-	1433	protein_coding	ribosomal L24 domain containing 1	-
706502	894	807	983	1037	6912	3373	4626	5058	792	564	756	774	5423	4936	5068	9713	CARS	NC_041767.1	3063470	3120294	-	2960	protein_coding	cysteinyl-tRNA synthetase%2C transcript variant X7	tRNA-synt_1e
711829	1714	1900	1841	1678	2075	1932	2416	1603	2099	1662	1779	1935	2609	8067	7993	2980	MEPCE	NC_041756.1	42500815	42506181	+	3658	protein_coding	methylphosphate capping enzyme%2C transcript variant X2	-
717907	2280	2577	2312	2651	2880	3095	2454	2407	3065	2453	2258	2707	1003	1305	906	688	TMEM30A	NC_041757.1	97730051	97762911	+	4618	protein_coding	transmembrane protein 30A%2C transcript variant X1	-
706831	1495	3212	2683	3071	1387	1313	1269	1125	3632	3857	3796	3699	301	470	417	257	SACS	NC_041770.1	3266959	3374442	-	15956	protein_coding	sacsin molecular chaperone%2C transcript variant X3	-
700733	1814	3018	2119	2782	3971	3476	3415	3125	2807	2574	1969	2746	1206	1521	1175	919	AFF1	NC_041758.1	85327993	85535131	+	14888	protein_coding	AF4/FMR2 family member 1%2C transcript variant X1	AF-4
713701	2919	3298	3302	2173	2932	2716	3107	2036	2491	2250	2513	2261	980	1346	1818	1208	TRIM8	NC_041762.1	103169823	103183686	+	2739	protein_coding	tripartite motif containing 8	-
696583	2654	2539	2117	2258	2377	2187	2533	1662	2132	1966	2185	2196	2470	2917	3243	2029	RBM38	NC_041763.1	92558871	92576207	+	2473	protein_coding	RNA binding motif protein 38%2C transcript variant X2	RRM_1
707777	2386	3006	3083	2942	1896	2263	2054	1853	2202	2272	2913	2472	1472	1623	1655	2384	TAOK2	NC_041773.1	27371957	27390840	-	7143	protein_coding	TAO kinase 2%2C transcript variant X2	Pkinase
712258	2453	2366	2112	3002	3013	2586	2554	2584	2775	2424	2230	2422	1655	2052	1524	2073	SRRM1	NC_041754.1	200063259	200093132	-	6028	protein_coding	serine and arginine repetitive matrix 1%2C transcript variant X24	-
721068	3690	3026	2996	2745	2193	1948	2380	1459	2253	1782	1900	1733	2374	854	1248	816	BSG	NC_041772.1	331412	345288	+	2357	protein_coding	basigin (Ok blood group)%2C transcript variant X3	-
706928	1309	1208	1222	1090	7480	5031	5473	5987	1069	956	1084	1129	3276	5052	4051	3220	DEDD2	NC_041772.1	41353829	41375806	-	2554	protein_coding	death effector domain containing 2%2C transcript variant X2	-
701295	2059	2457	1764	2494	5678	3966	2639	3294	2961	2462	1876	2550	1519	1509	787	1806	CASP10	NC_041765.1	88445604	88486127	+	4949	protein_coding	caspase 10	Peptidase_C14
699053	2838	1506	3766	1466	4789	1389	8451	1403	1062	624	1365	577	2983	2032	3137	2215	LOC699053	NC_041774.1	121287475	121288402	+	928	protein_coding	ferritin heavy chain	Ferritin
720621	3684	2696	2920	4243	1742	1785	1539	1469	2160	1582	1722	2366	1203	1470	1620	2304	DBNL	NC_041756.1	71162625	71180554	-	2670	protein_coding	drebrin like%2C transcript variant X4	Cofilin_ADF
719447	2063	2662	3994	2748	1657	2123	3449	1686	2480	2454	3793	2743	391	1006	847	351	RUNX3	NC_041754.1	199811505	199844801	+	4206	protein_coding	RUNX family transcription factor 3	Runt
721178	3013	2686	2964	2306	2078	2311	1872	1679	2175	2120	2260	1911	1394	1629	1908	2389	POLR2E	NC_041772.1	860504	867437	-	2191	protein_coding	RNA polymerase II subunit E%2C transcript variant X4	-
717172	2083	3182	2748	2696	3202	2847	3050	2907	2441	2341	2472	2685	1347	1225	1014	1408	KANSL1	NC_041769.1	57818339	58014773	-	6489	protein_coding	KAT8 regulatory NSL complex subunit 1%2C transcript variant X2	-
697147	1903	2281	1986	2329	1953	2280	1353	1877	3036	2698	2380	3404	2349	2827	2347	4012	ZMYM3	NC_041774.1	68228950	68244360	-	6054	protein_coding	zinc finger MYM-type containing 3%2C transcript variant X6	-
100428159	2348	3065	2940	3036	2817	2914	2547	2232	2460	2396	2302	2454	1073	1399	1636	1332	PPP4R3A	NC_041760.1	153603249	153653795	-	3705	protein_coding	protein phosphatase 4 regulatory subunit 3A	-
702201	2822	2782	2771	2987	1887	1576	1536	1435	2793	2304	2729	2705	1635	879	1339	2596	TUBGCP2	NC_041762.1	133741816	133768255	-	3399	protein_coding	tubulin gamma complex associated protein 2	-
703623	2547	2917	3131	3006	3018	2908	3530	2561	2393	2250	2524	2218	498	946	1181	1135	CAST	NC_041759.1	93495566	93607046	+	5295	protein_coding	calpastatin%2C transcript variant X11	-
702868	3458	3018	3012	4690	779	995	910	567	3071	2481	2719	3254	255	417	491	568	CSK	NC_041760.1	51821290	51842873	+	2714	protein_coding	C-terminal Src kinase%2C transcript variant X2	Pkinase_Tyr
719181	2196	2426	2816	2720	1776	1994	1780	1717	2570	2372	2948	2786	1899	2320	2673	3445	AKAP8	NC_041772.1	14960474	14982899	-	5473	protein_coding	A-kinase anchoring protein 8%2C transcript variant X1	-
716584	2991	3063	3126	2722	1145	1291	1413	1022	2737	2437	2595	2885	951	947	1026	886	CALM3	NC_041772.1	46609502	46619164	+	2762	protein_coding	calmodulin 3%2C transcript variant X2	-
706157	2564	2394	2193	2713	3865	3881	3376	3514	1817	1877	1758	1877	1108	1604	1309	1497	CCT7	NC_041766.1	35520579	35538913	-	2158	protein_coding	chaperonin containing TCP1 subunit 7%2C transcript variant X1	-
712798	2983	3077	3225	3934	978	1555	1153	1362	2700	2658	2875	3653	266	257	223	673	ARHGAP1	NC_041767.1	19061811	19086927	+	4244	protein_coding	Rho GTPase activating protein 1%2C transcript variant X3	-
713191	1287	390	407	387	2957	944	1813	1015	737	286	346	308	10878	8242	13103	10780	CEBPB	NC_041763.1	85420285	85422388	+	2104	protein_coding	CCAAT enhancer binding protein beta	bZIP_2
702741	2117	3582	2699	3814	2493	3413	2172	2484	3092	2512	2277	2976	621	1331	723	812	IPCEF1	NC_041757.1	60436717	60635503	-	7106	protein_coding	interaction protein for cytohesin exchange factors 1%2C transcript variant X1	PH
696761	1873	2802	2212	3580	1907	1962	1657	2080	2505	2789	2500	3162	1212	973	1390	2958	TMEM131L	NC_041758.1	151103281	151274131	+	6227	protein_coding	transmembrane 131 like%2C transcript variant X1	-
704683	2617	2758	2708	3871	1177	1748	1326	1122	3502	3072	2997	3844	237	426	504	698	IKBKB	NC_041761.1	42871230	42929398	+	5027	protein_coding	inhibitor of nuclear factor kappa B kinase subunit beta%2C transcript variant X3	Pkinase
701045	2811	2471	2444	2445	3717	3561	2745	3478	2228	1736	1721	1986	1253	1418	1249	1206	SUB1	NC_041759.1	32707408	32726511	+	3539	protein_coding	SUB1 homolog%2C transcriptional regulator%2C transcript variant X1	-
698687	2843	3220	2607	2536	2944	3090	2462	2578	2213	2407	2361	2196	801	951	740	1015	NECAP2	NC_041754.1	208319068	208337707	-	2585	protein_coding	NECAP endocytosis associated 2%2C transcript variant X5	-
701690	975	1277	1238	937	3572	3807	2985	3510	616	972	1016	657	4172	6798	11061	6698	TAGAP	NC_041757.1	11546727	11557876	+	4169	protein_coding	T cell activation RhoGTPase activating protein%2C transcript variant X2	RhoGAP
711624	235	114	93	145	10587	5227	6504	6280	190	171	133	135	6160	5396	10241	5176	SLC30A1	NC_041754.1	69069696	69077352	-	6008	protein_coding	solute carrier family 30 member 1	-
710698	1424	1720	1282	1315	6816	5613	5068	5794	414	709	599	365	2237	3735	4010	5833	RANGAP1	NC_041763.1	10210592	10264361	+	4941	protein_coding	Ran GTPase activating protein 1%2C transcript variant X7	-
719369	2684	2082	2008	2717	2951	2187	2684	2019	2970	2127	2280	2939	1886	1736	1765	2606	ARHGEF2	NC_041754.1	94972930	95042218	+	7804	protein_coding	Rho/Rac guanine nucleotide exchange factor 2%2C transcript variant X2	RhoGEF
713556	3307	2975	2970	2916	1368	1645	1494	1242	3017	2554	2841	2640	684	676	849	1480	SLC38A10	NC_041769.1	77589641	77641622	-	8200	protein_coding	solute carrier family 38 member 10%2C transcript variant X3	Aa_trans
701267	1953	2534	2709	2336	1441	2299	2017	1905	2352	2482	2874	2856	1468	2660	3284	3060	FCHSD1	NC_041759.1	139020673	139032821	-	3878	protein_coding	FCH and double SH3 domains 1%2C transcript variant X1	-
707250	2011	4113	2422	3446	1196	2291	1199	1379	2071	3620	2437	2977	374	999	585	800	WRNIP1	NC_041757.1	167321933	167342631	-	2742	protein_coding	WRN helicase interacting protein 1	AAA
717905	1375	2613	2548	1757	4015	3835	3875	4048	1619	1953	2065	2287	1934	2388	2542	2604	ZC3H4	NC_041772.1	47073458	47125935	-	7642	protein_coding	zinc finger CCCH-type containing 4%2C transcript variant X7	-
701355	2452	2793	2794	3035	2957	2821	2780	2210	3023	2289	2465	2390	572	636	547	499	ADAM10	NC_041760.1	35002933	35159892	-	5394	protein_coding	ADAM metallopeptidase domain 10%2C transcript variant X1	-
706283	2510	3216	3065	3009	2001	2205	1943	1672	2715	2573	2499	2504	626	1035	845	713	UBP1	NC_041755.1	14256573	14311478	+	5286	protein_coding	upstream binding protein 1%2C transcript variant X4	CP2
698738	1493	217	271	505	7322	158	6006	4157	3555	231	958	1512	9188	371	9092	5074	LOC698738	NC_041757.1	140039135	140042130	-	943	transcribed_pseudogene	HLA class I histocompatibility antigen%2C A-30 alpha chain-like	MHC_I
704418	2222	2443	2244	2616	2857	2213	2118	2248	2541	2227	2123	2372	2530	1897	2036	3413	ZNF638	NC_041766.1	37361041	37514993	-	6669	protein_coding	zinc finger protein 638%2C transcript variant X2	-
708185	2611	2450	2256	2656	2320	2181	1959	2097	2356	1981	1843	2275	2440	2438	2905	3525	DDX23	NC_041764.1	48433590	48454405	-	3179	protein_coding	DEAD-box helicase 23	DEAD
715258	3210	3732	3725	5449	774	1095	738	872	2304	2209	2575	2605	296	537	535	615	TBC1D9B	NC_041759.1	177277776	177319898	-	5280	protein_coding	TBC1 domain family member 9B%2C transcript variant X4	TBC
696668	2374	2547	1990	2843	3750	2998	3086	2960	2257	1990	1729	1858	1883	1962	1420	1774	PRPF40A	NC_041765.1	39771557	39838248	-	6253	protein_coding	pre-mRNA processing factor 40 homolog A%2C transcript variant X6	FF
704916	2052	3514	2417	3093	3468	3093	2706	3851	1720	2060	2154	2424	1079	758	433	1442	BTBD11	NC_041764.1	106999298	107337705	+	6218	protein_coding	BTB domain containing 11%2C transcript variant X3	BTB
707377	1733	2590	2284	2659	3762	3430	3336	3622	2459	2648	2282	2846	910	1238	764	1293	ZNF609	NC_041760.1	40968775	41207188	+	8839	protein_coding	zinc finger protein 609%2C transcript variant X1	-
718355	3002	3056	3022	2912	866	1240	933	819	3246	2748	2992	3158	597	749	655	1729	GRAMD1A	NC_041772.1	34415569	34446455	+	3265	protein_coding	GRAM domain containing 1A%2C transcript variant X1	GRAM
708453	2159	2695	2206	2723	2887	2714	2871	2307	3103	2807	2258	2767	619	766	608	769	ATP11B	NC_041755.1	88048594	88185940	+	9290	protein_coding	ATPase phospholipid transporting 11B (putative)%2C transcript variant X2	E1-E2_ATPase
701422	2138	2945	2786	2597	3128	2766	2590	2714	2228	2374	2291	2374	1741	1491	1457	1757	ADNP	NC_041763.1	86127934	86169525	-	4644	protein_coding	activity dependent neuroprotector homeobox	Homeobox
106997575	2500	2741	2217	1806	964	1730	1397	914	2616	3415	3242	2785	1026	2000	2346	2418	SAP25	NC_041756.1	42653428	42655113	-	1234	protein_coding	Sin3A associated protein 25%2C transcript variant X2	-
707245	2655	2427	2760	3107	2346	2210	2427	2034	2551	2110	2347	2248	1359	1423	1468	1749	IST1	NC_041773.1	59589347	59623912	-	3306	protein_coding	IST1 factor associated with ESCRT-III%2C transcript variant X1	-
704749	2861	3922	2708	2503	1072	1395	775	849	3024	3347	2679	2655	860	1481	1160	616	LBH	NC_041766.1	78656324	78707085	-	3049	protein_coding	LBH regulator of WNT signaling pathway	-
700429	2090	3013	2463	3094	2877	2457	2571	2159	3036	2912	2424	3093	833	952	883	1208	ERBIN	NC_041759.1	64508254	64658829	+	7418	protein_coding	erbb2 interacting protein%2C transcript variant X9	PDZ
712895	2620	3024	2971	2773	1421	1719	900	1242	3852	3057	3138	3293	850	859	698	1178	TRAF3IP3	NC_041754.1	67261306	67287997	+	4238	protein_coding	TRAF3 interacting protein 3%2C transcript variant X7	-
707580	2612	2639	2587	4502	1741	2447	2657	2146	1958	2139	2373	2300	385	1230	585	534	SERPINB9	NC_041757.1	167209610	167232042	+	7125	protein_coding	serpin family B member 9%2C transcript variant X2	Serpin
694957	2985	3319	3377	3443	1642	1787	1516	1458	2187	2067	2181	2038	562	581	701	504	MYL12B	NC_041771.1	64490177	64506576	+	829	protein_coding	myosin light chain 12B	-
717640	1458	1662	1773	1183	7066	5573	5975	4962	1170	1233	1352	953	2115	4629	3235	1514	GABARAPL1	NC_041764.1	9488549	9498716	-	1823	protein_coding	GABA type A receptor associated protein like 1	-
100425423	503	477	452	517	11755	5590	8307	8771	348	411	359	342	3812	4468	3216	3038	HSPE1	NC_041765.1	84613533	84616493	+	496	protein_coding	heat shock protein family E (Hsp10) member 1	-
695042	2852	2455	2421	2272	1793	2306	1668	1498	3853	2790	3080	3047	724	811	1247	1170	TNFRSF14	NC_041754.1	221832728	221839223	-	846	protein_coding	TNF receptor superfamily member 14	-
719232	1404	1628	1826	1370	4492	3925	4075	3607	1398	1425	1626	1418	3518	4383	4462	2967	LOC719232	NW_021160155.1	28120	33384	+	2702	protein_coding	serine/threonine-protein kinase pim-1	Pkinase
712243	1284	2514	2612	2496	3257	3908	4849	3663	1035	2257	2669	2092	374	763	444	375	ELOVL5	NC_041757.1	116252001	116337660	+	5116	protein_coding	ELOVL fatty acid elongase 5%2C transcript variant X5	ELO
709509	2737	2396	2267	2705	2958	2777	3173	2412	2397	1837	1705	1957	1667	1747	1609	1270	NCOA4	NC_041762.1	47362869	47386771	+	4479	protein_coding	nuclear receptor coactivator 4%2C transcript variant X1	-
713831	2489	2740	2642	3914	1382	1737	1437	1441	3338	2730	2803	3241	457	525	492	565	MARF1	NC_041773.1	15175015	15223368	-	7953	protein_coding	meiosis regulator and mRNA stability factor 1%2C transcript variant X3	DUF88
722489	2296	2762	3130	2020	1311	1705	1859	1431	1500	1861	2681	1624	1195	1754	2913	5506	SPSB3	NC_041773.1	1799783	1805548	-	1502	protein_coding	splA/ryanodine receptor domain and SOCS box containing 3	SPRY
722436	2027	1990	2150	2567	2551	2958	2485	2806	2256	2017	2177	2548	1708	1954	1843	3344	SYMPK	NC_041772.1	45898143	45949007	-	4124	protein_coding	symplekin%2C transcript variant X2	-
714374	2967	1436	1861	6637	805	678	1176	1329	2605	1479	1820	4181	1022	1001	1686	3268	PTPN6	NC_041764.1	7117057	7134692	+	6035	protein_coding	protein tyrosine phosphatase non-receptor type 6%2C transcript variant X2	Y_phosphatase
712754	1664	1048	1571	1523	7173	3174	11398	6198	579	576	786	665	2021	1667	3248	2153	RGS1	NC_041754.1	49869660	49873898	+	1318	protein_coding	regulator of G protein signaling 1	RGS
697852	1564	1850	1581	1762	5928	5403	4875	5827	1222	1716	1425	1417	1411	3995	1286	1826	MRPS6	NC_041756.1	12195229	12494337	-	8419	protein_coding	mitochondrial ribosomal protein S6%2C transcript variant X2	-
100270703	1843	2801	2574	0	5094	4046	4006	0	4149	3252	3090	0	3695	2838	2073	0	USP9Y	NC_027914.1	1866337	2077512	+	9898	protein_coding	ubiquitin specific peptidase 9 Y-linked%2C transcript variant X15	UCH
719061	2609	2297	1958	2165	3557	2907	2258	2974	1627	1477	1282	1451	2841	2513	2334	5163	MED25	NC_041772.1	49800940	49821431	+	4480	protein_coding	mediator complex subunit 25%2C transcript variant X2	-
716752	2749	2546	2291	3271	2425	2251	2079	2081	2642	2126	2129	2652	1321	1891	1420	964	MKRN1	NC_041756.1	166872513	166893235	-	4194	protein_coding	makorin ring finger protein 1%2C transcript variant X1	zf-C3HC4
720836	1550	2994	2352	2003	2392	4391	3043	3128	1896	3312	2611	2387	637	1800	1180	1168	MSL3	NC_041774.1	11387966	11405035	+	2495	protein_coding	MSL complex subunit 3%2C transcript variant X1	-
703534	4102	2743	1945	2810	2252	2182	2521	1570	2377	1869	1753	1863	866	1424	1123	1102	CTSD	NC_041767.1	1831927	1867517	-	2354	protein_coding	cathepsin D	Myosin_tail_1
702500	1228	1262	1180	1150	8132	5049	5643	5112	902	885	894	740	3327	4357	2810	2880	TCP1	NC_041757.1	10813473	10838296	+	3570	protein_coding	t-complex 1	-
720657	2417	3033	2747	2640	1728	2519	1755	1769	2201	2642	2405	2510	1007	1315	1489	2992	PPP6R2	NC_041763.1	1045828	1143562	-	7490	protein_coding	protein phosphatase 6 regulatory subunit 2%2C transcript variant X25	-
718772	2709	2389	2295	2379	2675	2901	2594	2578	1820	1934	2032	1815	2239	1966	2257	2562	MTA2	NC_041767.1	11601850	11610937	+	3197	protein_coding	metastasis associated 1 family member 2	BAH
699314	1953	3073	2755	3272	1771	1874	1783	1687	2763	2463	2587	2674	793	1473	1716	928	ZNF217	NC_041763.1	88781106	88823251	-	6587	protein_coding	zinc finger protein 217%2C transcript variant X5	-
706486	1885	1781	2828	2076	4160	3801	5708	3976	917	887	1257	1022	1878	2175	2706	1891	PRDX6	NC_041754.1	30767150	30778442	+	1536	protein_coding	peroxiredoxin 6	-
708160	2892	3347	2714	2763	1002	1408	937	1036	2767	3083	2724	3335	574	771	701	911	SH2B1	NC_041773.1	26861157	26872818	-	5803	protein_coding	SH2B adaptor protein 1%2C transcript variant X4	SH2
698050	2084	2686	2205	2716	3791	2793	3090	2814	2537	2066	2364	2270	1152	1375	1011	1242	TNKS2	NC_041762.1	91972874	92039498	+	6166	protein_coding	tankyrase 2	SAM_2
717867	3148	2181	2348	3303	3697	4003	3151	2674	1839	1552	1568	1991	854	1557	1472	1367	EMP3	NC_041772.1	48315336	48321013	+	1018	protein_coding	epithelial membrane protein 3%2C transcript variant X2	-
713777	1709	3076	2805	2883	2299	2211	2543	1903	2580	2837	2802	2854	916	742	747	1334	SOS1	NC_041766.1	69774459	69922463	+	8549	protein_coding	SOS Ras/Rac guanine nucleotide exchange factor 1%2C transcript variant X1	RhoGEF
694756	1906	2908	2512	3650	3443	3733	2624	3690	2298	2178	1872	2417	510	501	401	593	FOXN3	NC_041760.1	151289266	151758086	-	8278	protein_coding	forkhead box N3%2C transcript variant X9	Fork_head
713863	2356	1817	1881	1673	2768	1708	2697	1835	1688	1331	1585	1365	3885	5465	4939	3147	XBP1	NC_041763.1	22747004	22754139	+	1779	protein_coding	X-box binding protein 1%2C transcript variant 1	bZIP_2
712964	1777	3097	2125	2041	1002	1683	716	1015	3446	3980	3370	3712	857	888	629	1307	TPCN1	NC_041764.1	112934521	113010507	+	5488	protein_coding	two pore segment channel 1%2C transcript variant X5	Ion_trans
699545	2533	2854	2487	3012	1801	1795	1278	1615	3066	2568	2482	3144	1061	1145	1163	2318	CUL7	NC_041757.1	126286085	126303004	+	5686	protein_coding	cullin 7%2C transcript variant X3	Cullin
696781	1974	3441	2799	2386	2462	2790	2078	2310	2436	3092	2890	2419	887	1126	875	1205	TMEM71	NC_041761.1	132971351	133037084	-	2935	protein_coding	transmembrane protein 71%2C transcript variant X4	-
716022	2779	2132	2287	2512	2975	2800	3654	2519	1923	1503	1780	1818	1437	2222	2282	1491	VASP	NC_041772.1	45568641	45590870	+	3124	protein_coding	vasodilator stimulated phosphoprotein%2C transcript variant X1	-
696973	2100	2634	2427	3090	2834	2120	2258	2036	2690	2570	2601	2772	1014	804	729	1398	SMARCA2	NC_041768.1	81686163	81868567	-	8777	protein_coding	SWI/SNF related%2C matrix associated%2C actin dependent regulator of chromatin%2C subfamily a%2C member 2%2C transcript variant X1	SNF2_N
100425716	2301	1737	1603	2126	2914	2105	4201	2193	1564	1219	1288	1376	2174	4331	4547	3109	ATP6V0C	NC_041773.1	2550502	2556867	+	1327	protein_coding	ATPase H+ transporting V0 subunit c	-
718198	2406	2247	2425	2542	2080	2017	2204	1717	2618	2183	2381	2831	1050	1304	1623	1778	RGL2	NC_041757.1	136205793	136215391	+	6523	protein_coding	ral guanine nucleotide dissociation stimulator like 2%2C transcript variant X1	RA
710734	2311	2027	2008	2160	3246	2673	3020	2726	1651	1507	1566	1387	2219	2790	3101	2279	PSMB4	NC_041754.1	99703579	99705948	-	921	protein_coding	proteasome subunit beta 4	Proteasome
694861	2772	2089	2242	3438	3292	2085	2047	2477	2834	2141	2213	2875	1126	1363	682	1355	TRIM38	NC_041757.1	144004163	144026996	-	3713	protein_coding	tripartite motif containing 38%2C transcript variant X4	SPRY
694259	2446	1999	2904	3579	1022	1190	1551	1155	2278	2178	2822	2903	1122	921	2015	3989	MAP4K1	NC_041772.1	37840270	37868871	-	3623	protein_coding	mitogen-activated protein kinase kinase kinase kinase 1%2C transcript variant X3	Pkinase
714322	2670	3009	2927	3012	1542	1764	1749	1648	2319	2673	2818	2693	632	734	797	1249	ATG13	NC_041767.1	19089783	19148472	-	4777	protein_coding	autophagy related 13%2C transcript variant X10	-
704848	1984	2776	2202	3012	2881	2692	2247	2360	2488	2379	2300	2578	1193	914	714	1261	PUM1	NC_041754.1	193593795	193731446	+	5736	protein_coding	pumilio RNA binding family member 1%2C transcript variant X1	PUF
712176	2330	2361	2246	2153	2665	2349	2793	1883	2250	2160	1977	2091	1680	3043	2212	1555	PPP1R18	NC_041757.1	139224983	139235706	+	3513	protein_coding	protein phosphatase 1 regulatory subunit 18%2C transcript variant X1	-
711416	1620	3024	2321	3638	2594	2976	2634	2808	2336	2626	2351	2612	558	906	827	848	TAOK1	NC_041769.1	25033756	25205991	+	12326	protein_coding	TAO kinase 1%2C transcript variant X1	Pkinase
715074	2342	3352	2502	3517	1612	1644	1583	1774	2965	2923	2541	3336	285	400	256	352	RASA2	NC_041755.1	43621957	43746628	+	5624	protein_coding	RAS p21 protein activator 2%2C transcript variant X2	C2
702133	2027	2458	2539	2121	2883	2715	3342	2555	1793	1883	2098	1722	1878	1670	1320	1516	CBX6	NC_041763.1	12687295	12698131	+	6107	protein_coding	chromobox 6%2C transcript variant X1	Chromo
705890	1666	1617	1734	2086	3553	3854	4444	3827	1386	989	1225	1719	2168	2057	3192	3784	ZMIZ2	NC_041756.1	70451547	70472057	-	4182	protein_coding	zinc finger MIZ-type containing 2%2C transcript variant X4	zf-MIZ
700284	1988	1710	1882	2774	1357	1201	1355	1166	3317	2421	2326	3668	2222	2131	2792	2920	LONP1	NC_041772.1	5614699	5637779	-	3287	protein_coding	lon peptidase 1%2C mitochondrial%2C transcript variant X1	AAA
716430	2943	2648	2482	4132	1015	1175	973	1021	3133	2538	2565	3392	589	847	944	1607	ARHGAP27	NC_041769.1	56658317	56697502	-	4711	protein_coding	Rho GTPase activating protein 27%2C transcript variant X3	RhoGAP
705080	2357	1795	2398	3222	2520	1942	2470	2411	2871	1893	2888	2975	1085	1071	1461	1398	PSPC1	NC_041770.1	1219631	1325413	+	4651	protein_coding	paraspeckle component 1%2C transcript variant X8	RRM_1
702688	2011	2540	2306	2428	2606	2085	2130	2106	2861	2639	2424	2903	1410	1317	1215	1621	ARID4A	NC_041760.1	120392731	120468836	+	6305	protein_coding	AT-rich interaction domain 4A%2C transcript variant X1	ARID
705719	1925	2685	2405	2516	1970	2708	2400	2087	2387	2434	2246	2411	1406	1313	1341	1766	SIN3A	NC_041760.1	52503964	52592218	-	7086	protein_coding	SIN3 transcription regulator family member A%2C transcript variant X2	PAH
711791	2198	2331	2277	2341	2449	2169	2544	2105	2139	1847	1857	2075	1934	2359	3468	3924	RBM10	NC_041774.1	47104778	47146742	+	3431	protein_coding	RNA binding motif protein 10%2C transcript variant X4	G-patch
719428	1662	1861	3069	2099	4116	3602	4561	3779	1582	1503	2448	1557	1235	1587	1770	1863	TPM4	NC_041772.1	15560549	15597365	+	4178	protein_coding	tropomyosin 4%2C transcript variant X1	-
106997206	2103	3163	2624	2919	1599	2468	2511	1873	1601	2143	2101	2041	1529	1488	2106	3607	PCNT	NC_041756.1	336487	457883	-	10983	protein_coding	pericentrin%2C transcript variant X7	-
707287	852	1157	2414	1888	747	1015	1825	1518	2044	2379	4776	3702	1009	1588	3587	4882	MYO15B	NC_041769.1	71957394	71994891	+	9758	protein_coding	myosin XVB%2C transcript variant X7	Myosin_head
704905	2252	2771	2364	2822	2933	2710	2704	2309	2558	2379	2151	2291	505	795	526	455	TM9SF3	NC_041762.1	96941175	97010981	-	4266	protein_coding	transmembrane 9 superfamily member 3	-
106997895	659	623	502	511	1231	837	918	967	394	314	354	265	8359	17796	9168	7761	LOC106997895	NC_041757.1	137661920	137666782	-	810	transcribed_pseudogene	uncharacterized LOC106997895	-
705716	2291	2896	2445	2715	3611	3202	3389	2996	2063	2055	1895	1848	508	756	429	609	NDFIP1	NC_041759.1	139499625	139549495	+	3852	protein_coding	Nedd4 family interacting protein 1	-
704734	813	1370	982	937	2795	3322	4696	2647	1067	1294	1173	1075	2930	8628	7746	3506	KLHL21	NC_041754.1	217914260	217927700	+	4640	protein_coding	kelch like family member 21	BACK
714689	851	909	1002	1099	4811	4797	4306	4594	1653	796	917	1207	2393	3056	5472	7812	LOC714689	NW_021160234.1	40453	48445	-	3495	protein_coding	nuclear factor NF-kappa-B p100 subunit%2C transcript variant X5	RHD
715339	2819	3414	2712	3893	1573	1899	1292	1582	2491	2267	2415	2752	468	567	365	400	RASSF3	NC_041764.1	64162082	64246074	+	3521	protein_coding	Ras association domain family member 3	RA
699836	1939	2057	2218	2874	3169	1842	2631	2815	2669	1879	2287	2855	1651	760	1145	1378	UBE4A	NC_041767.1	111414678	111455258	+	6475	protein_coding	ubiquitination factor E4A%2C transcript variant X1	U-box
706342	2266	2963	2505	2034	4432	4503	2890	2697	1895	1853	1745	1750	1073	1223	597	641	CCDC97	NC_041772.1	40554321	40570124	+	5532	protein_coding	coiled-coil domain containing 97%2C transcript variant X2	-
711922	2858	2865	2762	2831	2220	2101	2377	1752	2041	1967	2076	2139	810	1047	927	1066	HK1	NC_041762.1	68399609	68530029	-	4320	protein_coding	hexokinase 1%2C transcript variant X2	-
716408	2258	2901	2074	3054	2103	2084	1728	1773	2921	2517	1893	2516	1386	1313	1170	1578	U2SURP	NC_041755.1	45086550	45181377	+	7762	protein_coding	U2 snRNP associated SURP domain containing%2C transcript variant X4	-
708676	2602	1677	2895	2560	1835	1341	2598	1735	1947	1244	2445	2242	1432	1479	3624	5045	STXBP2	NC_041772.1	7579029	7589010	+	1893	protein_coding	syntaxin binding protein 2	Sec1
721735	3318	3041	3043	3322	1176	1482	1482	1074	1938	2165	2171	2501	570	750	930	862	PPP1CA	NC_041767.1	7122469	7126166	+	1493	protein_coding	protein phosphatase 1 catalytic subunit alpha	Metallophos
707102	2916	2492	2283	2830	2544	2200	2454	2179	3154	2579	2332	2018	754	1230	1157	619	FUBP1	NC_041754.1	146413885	146453583	+	6068	protein_coding	far upstream element binding protein 1%2C transcript variant X15	KH_1
708596	2522	2054	2156	2021	2251	2207	2046	2127	2327	1882	2047	2024	2079	1805	2740	4299	ITFG2	NC_041764.1	2917921	2930864	+	2382	protein_coding	integrin alpha FG-GAP repeat containing 2%2C transcript variant X1	-
696331	1433	2608	4403	2297	1569	1678	2240	1662	2172	2530	4406	2534	471	627	611	575	IL2RB	NC_041763.1	14420978	14444480	+	3618	protein_coding	interleukin 2 receptor subunit beta%2C transcript variant X2	-
701562	280	202	228	272	604	458	815	511	266	231	249	289	7597	15838	13987	10681	SERTAD1	NC_041772.1	39634406	39638104	-	1149	protein_coding	SERTA domain containing 1	-
704405	1875	2647	2335	2405	3084	2449	2486	2650	2037	1896	1911	1808	1828	1630	1722	2516	MIA3	NC_041754.1	80272809	80325814	+	6859	protein_coding	MIA SH3 domain ER export factor 3%2C transcript variant X4	SH3_2
704441	2515	2444	3175	2976	2336	2200	3357	2242	2025	1828	2279	1987	599	510	569	442	CMTM6	NC_041755.1	15212165	15237350	+	3216	protein_coding	CKLF like MARVEL transmembrane domain containing 6	-
703513	2758	2292	1967	1997	2533	2004	2212	2005	3222	2983	2468	2597	1204	1229	1011	646	ZRANB2	NC_041754.1	153361127	153378930	+	3167	protein_coding	zinc finger RANBP2-type containing 2%2C transcript variant X1	zf-RanBP
697752	2337	2004	1892	1525	2398	1396	2095	1028	5013	3725	3087	2856	399	900	776	469	NDRG1	NC_041761.1	133518958	133579553	-	3344	protein_coding	N-myc downstream regulated 1%2C transcript variant X1	Ndr
697772	2043	2213	1145	2660	1992	1411	852	1588	4707	4320	2165	4481	457	469	340	546	PDK1	NC_041765.1	59657384	59766373	+	7865	protein_coding	pyruvate dehydrogenase kinase 1%2C transcript variant X7	HATPase_c
717750	1834	2457	2584	3112	2346	1835	2683	2390	2220	2049	2505	2673	1249	936	678	1669	SYNRG	NC_041769.1	33490978	33585637	+	8426	protein_coding	synergin gamma%2C transcript variant X1	-
715068	1853	2933	2398	2715	3137	2722	2921	2567	2420	2308	2217	2310	776	1138	749	767	GPATCH8	NC_041769.1	55665138	55773016	-	10750	protein_coding	G-patch domain containing 8%2C transcript variant X13	-
705918	1411	2328	1946	2042	4544	3729	4291	4065	2027	2080	2001	2047	1335	931	646	1590	SLC6A13	NC_041764.1	229358	291475	-	18884	protein_coding	solute carrier family 6 member 13%2C transcript variant X6	SNF
714210	2338	2528	1749	4558	1623	1440	1038	1436	2088	2108	1733	2829	1962	1545	1222	2687	DGKD	NC_041765.1	120804926	120925214	+	9238	protein_coding	diacylglycerol kinase delta%2C transcript variant X2	SAM_2
695654	2778	2733	2679	2743	2073	1847	2033	1519	2661	2110	2471	2323	562	523	489	495	TMEM248	NC_041756.1	53057692	53096054	-	4296	protein_coding	transmembrane protein 248	-
712626	2861	2605	3356	3104	3615	2928	2102	2858	2092	1989	2498	2049	726	398	526	1386	TAPBPL	NC_041764.1	6607556	6618001	+	1616	protein_coding	TAP binding protein like	V-set
716330	2075	2457	2513	3022	2159	2259	2416	2096	2607	2464	2609	2846	658	701	807	822	6-Mar	NC_041759.1	10322185	10405291	+	10206	protein_coding	membrane associated ring-CH-type finger 6%2C transcript variant X1	-
708204	2281	2424	2350	2405	2528	2485	2813	2483	2097	2094	2122	2199	1461	1930	1763	2192	QRICH1	NC_041755.1	105105443	105177063	-	3986	protein_coding	glutamine rich 1%2C transcript variant X1	-
714522	2303	2665	2421	2923	2142	2117	1907	1870	2904	2361	2274	2560	1291	1375	1109	1421	DCAF5	NC_041760.1	131187758	131292133	-	6405	protein_coding	DDB1 and CUL4 associated factor 5%2C transcript variant X1	-
700958	1903	2838	2694	2478	3179	2987	2676	2619	1919	2061	2199	1878	838	864	690	827	FBXW2	NC_041768.1	21923053	21959815	+	9057	protein_coding	F-box and WD repeat domain containing 2%2C transcript variant X1	-
717689	1904	3873	2661	2484	2019	3298	2260	1935	2090	3167	2618	2314	346	654	429	533	ANKH	NC_041759.1	14953793	15110147	-	3549	protein_coding	ANKH inorganic pyrophosphate transport regulator	-
716696	2146	2661	2497	2626	2491	2602	2756	2284	2223	2588	2310	2279	955	1040	833	619	M6PR	NC_041764.1	10800978	10810919	+	3360	protein_coding	mannose-6-phosphate receptor%2C cation dependent%2C transcript variant X1	-
700286	1965	3080	2016	2322	1727	2739	1751	1894	1471	2239	1562	1830	1286	3006	1526	2568	FBL	NC_041772.1	39051591	39064348	-	1184	protein_coding	fibrillarin	-
714969	1890	2141	2254	2124	4632	4518	4243	3720	1735	1617	1599	1673	1508	1789	1670	1980	OSBPL9	NC_041754.1	172684896	172852759	-	3516	protein_coding	oxysterol binding protein like 9%2C transcript variant X1	PH
694575	1336	2778	2007	2414	3936	4081	3176	3713	2524	2395	2544	2410	576	726	431	582	KLF12	NC_041770.1	55480829	55925505	-	9670	protein_coding	Kruppel like factor 12	zf-C2H2
699821	3215	3465	2884	3307	1292	1500	793	1054	2360	2361	2029	2267	1013	709	626	1869	ANAPC5	NC_041764.1	121145526	121191326	-	3407	protein_coding	anaphase promoting complex subunit 5%2C transcript variant X2	-
701731	2112	2380	2244	1978	2716	2815	3010	2472	1641	1781	1751	1358	1219	2459	2338	1176	BZW1	NC_041765.1	88071092	88083590	+	3551	protein_coding	basic leucine zipper and W2 domains 1%2C transcript variant X3	-
706083	2003	2474	2193	2115	2662	2622	3191	2375	1645	2113	1710	1933	1253	2241	1601	1649	HINT1	NC_041759.1	128626333	128632233	-	548	protein_coding	histidine triad nucleotide binding protein 1	HIT
721325	2449	2332	1781	2953	1632	1555	1120	1518	2451	2210	1995	3293	1115	1469	1495	2521	TCF3	NC_041772.1	1410565	1456999	-	6367	protein_coding	transcription factor 3%2C transcript variant X7	HLH
715086	1858	2758	2665	3222	2212	1886	1869	2036	2133	2275	2438	2382	1010	1062	892	1226	SLK	NC_041762.1	104527623	104589440	+	7837	protein_coding	STE20 like kinase%2C transcript variant X1	Pkinase
717603	1982	2400	2297	2582	3996	2607	3474	2999	2126	1987	1989	2281	1004	1003	1097	1121	SMG7	NC_041754.1	40732922	40821135	+	8050	protein_coding	SMG7 nonsense mediated mRNA decay factor%2C transcript variant X1	-
708505	2629	2888	2342	2671	1368	2222	1715	1489	2651	2346	2308	2596	1016	1584	1320	1380	WDR6	NC_041755.1	105082760	105091769	+	4374	protein_coding	WD repeat domain 6%2C transcript variant X3	-
712911	1002	1773	1730	1783	4882	4327	5135	4396	1694	1457	1791	1736	2036	2001	1718	2012	NF1	NC_041769.1	27328260	27627300	+	12453	protein_coding	neurofibromin 1%2C transcript variant X2	-
574260	1817	1990	2437	2034	2429	2444	3056	2649	1294	1673	1933	1740	1918	2186	1879	2529	ATP5F1E	NC_041763.1	94191273	94195215	-	399	protein_coding	ATP synthase F1 subunit epsilon	-
713572	2794	2659	2687	2479	1444	1688	1652	1203	2751	2695	2549	2649	1177	1150	1299	1092	LOC713572	NC_041760.1	85349207	85367624	+	6910	protein_coding	polyadenylate-binding protein 2%2C transcript variant X3	-
694540	2464	2517	2773	2689	1805	1944	1644	1580	2732	2426	2651	2836	601	862	779	749	RER1	NC_041754.1	222002612	222017239	-	6239	protein_coding	retention in endoplasmic reticulum sorting receptor 1	-
641443	2160	1923	1600	1954	6827	4019	5043	4876	1496	1419	1306	1119	816	793	543	1382	LRPPRC	NC_041766.1	64805894	64925357	+	7161	protein_coding	leucine rich pentatricopeptide repeat containing	-
698376	3162	2385	2661	3474	3001	1448	1925	2080	2097	1891	2177	2037	612	915	1323	1135	ISG20	NC_041760.1	67388764	67405372	+	1400	protein_coding	interferon stimulated exonuclease gene 20%2C transcript variant X2	-
711134	2082	2558	2177	2898	3431	2983	3135	2786	2386	2005	1930	2459	604	629	589	642	SMARCC1	NC_041755.1	103600078	103793519	-	6267	protein_coding	SWI/SNF related%2C matrix associated%2C actin dependent regulator of chromatin subfamily c member 1%2C transcript variant X2	SWIRM
709548	2296	2489	2266	2107	2414	2521	1932	2131	2391	2211	2083	2265	1254	2183	1670	2716	LMBR1L	NC_041764.1	48705652	48719410	-	3048	protein_coding	limb development membrane protein 1 like%2C transcript variant X4	-
698824	2505	3133	2894	2730	524	998	622	470	3047	3685	3197	3364	113	266	403	216	CTDSP1	NC_041765.1	105816269	105823776	+	2948	protein_coding	CTD small phosphatase 1%2C transcript variant X4	NIF
703319	1734	1680	1562	1544	2474	2518	2419	2576	1563	1382	1364	1449	2950	3345	3886	6656	ABCF3	NC_041755.1	89476836	89484738	+	2758	protein_coding	ATP binding cassette subfamily F member 3%2C transcript variant X2	ABC_tran
722456	1862	2417	2544	2778	612	766	674	581	4004	3805	3944	4373	151	147	225	476	UBASH3A	NC_041756.1	4220381	4267297	-	2721	protein_coding	ubiquitin associated and SH3 domain containing A%2C transcript variant X1	-
100423715	2413	2527	2424	2537	1875	1810	2066	1733	2492	2394	2470	2607	879	752	809	1073	DGCR2	NC_041763.1	33528682	33610729	+	4646	protein_coding	DiGeorge syndrome critical region gene 2%2C transcript variant X1	Lectin_C
712039	1768	1668	1524	2497	1494	1291	1248	1467	4538	2810	2277	5300	556	996	806	842	TOMM20	NC_041754.1	13899726	13918451	+	3254	protein_coding	translocase of outer mitochondrial membrane 20	-
704378	2554	2301	2414	2715	2321	2646	3170	2342	2071	1744	1883	2180	712	1139	913	1100	RETREG2	NC_041765.1	106618220	106623811	+	2923	protein_coding	reticulophagy regulator family member 2	-
694725	2421	2244	2320	2582	2782	2417	2641	2071	2037	1994	2028	2012	1761	2036	1656	1934	RAF1	NC_041755.1	143956554	144039447	-	3824	protein_coding	Raf-1 proto-oncogene%2C serine/threonine kinase	Pkinase_Tyr
696837	2812	2312	2205	2520	1877	2287	1367	1549	2891	2133	2324	2746	1367	1967	1757	2234	CYTH4	NC_041763.1	14253229	14285982	-	3122	protein_coding	cytohesin 4	Sec7
714597	2756	2206	2231	2919	2236	2219	3125	1993	1780	1684	1739	1875	1087	1111	1310	786	GABARAP	NC_041769.1	7007913	7009875	-	833	protein_coding	GABA type A receptor-associated protein	-
718113	2732	2507	2406	2567	2079	2161	2111	1908	2195	1849	2194	2120	794	1557	1709	1214	RHOG	NC_041767.1	64615716	64630149	+	2152	protein_coding	ras homolog family member G%2C transcript variant X1	Ras
705633	1973	2596	2808	2936	821	798	1010	638	3464	3063	3749	3827	362	282	291	600	NLRC3	NC_041773.1	3579417	3619778	-	7134	protein_coding	NLR family CARD domain containing 3%2C transcript variant X6	NACHT
702070	1615	2487	2119	2289	2751	2351	2268	2075	2258	1926	1966	1994	2250	2355	2073	2786	CHD1	NC_041759.1	96224757	96301945	-	9469	protein_coding	chromodomain helicase DNA binding protein 1%2C transcript variant X2	SNF2_N
719383	2608	2702	2606	2642	1367	1777	1519	1521	2565	2220	2404	2584	333	928	515	741	SSR2	NC_041754.1	94954444	94967062	+	1191	protein_coding	signal sequence receptor subunit 2%2C transcript variant X1	-
100424087	2917	2969	2935	3273	1600	2153	1972	1333	2404	2017	2531	2580	498	626	1072	1191	AXIN1	NC_041773.1	318613	385712	-	3700	protein_coding	axin 1%2C transcript variant X1	DIX
718727	2624	2707	2409	1588	2730	2841	2193	2107	2555	2573	2525	2019	1181	1425	1188	1587	ARHGEF11	NC_041754.1	93919826	94030441	+	7537	protein_coding	Rho guanine nucleotide exchange factor 11%2C transcript variant X3	RhoGEF
574395	3012	2292	2605	2810	1478	1248	1431	1153	2322	1984	2235	2681	687	916	1457	1177	TLR9	NC_041755.1	108361487	108379379	-	5098	protein_coding	toll like receptor 9%2C transcript variant X2	Cofilin_ADF
714906	2538	2879	2535	2892	1425	1687	1367	1521	2367	2491	2228	2362	783	1037	1241	2343	NEURL4	NC_041769.1	7091244	7105004	-	5358	protein_coding	neuralized E3 ubiquitin protein ligase 4%2C transcript variant X3	-
695872	1790	1732	1546	1946	5450	2789	3885	3149	1745	1401	1364	1420	1867	3704	2532	1969	NARS	NC_041771.1	22584199	22605346	+	2830	protein_coding	asparaginyl-tRNA synthetase%2C transcript variant X2	tRNA-synt_2
699154	2487	2499	1857	2458	1399	1762	1200	1566	2892	2713	1908	2838	1001	1352	1118	1080	ORMDL3	NC_041769.1	51051901	51059340	-	3192	protein_coding	ORMDL sphingolipid biosynthesis regulator 3%2C transcript variant X1	-
712164	2635	2934	2754	3211	1782	1971	1742	1787	2130	2198	2330	2409	754	842	931	949	TRPC4AP	NC_041763.1	70208593	70296751	-	3352	protein_coding	transient receptor potential cation channel subfamily C member 4 associated protein	-
711898	1463	3314	1778	3706	4326	3932	2555	3918	1625	1732	1544	2197	725	695	554	985	SSH2	NC_041769.1	25280820	25586912	-	11432	protein_coding	slingshot protein phosphatase 2%2C transcript variant X6	DSPc
705512	2432	2305	2249	2686	2927	2780	3225	2633	1886	1722	1742	1866	885	1618	1083	675	SUMO2	NC_041769.1	71524572	71540914	-	1085	protein_coding	small ubiquitin like modifier 2%2C transcript variant X1	-
717963	2095	2888	2370	2712	2181	2092	1429	1817	2643	2817	2446	2856	568	713	484	977	STIM1	NC_041767.1	64382434	64600222	-	4478	protein_coding	stromal interaction molecule 1%2C transcript variant X3	SAM_2
718979	1950	2539	2336	2200	1856	2337	2582	1933	1574	1718	1732	1676	1635	2361	1537	2275	LOC718979	NC_041765.1	40834580	40835681	-	1102	transcribed_pseudogene	60S acidic ribosomal protein P0 pseudogene	-
695667	135	155	4846	3218	346	134	3708	3849	65	60	4381	5090	73	209	5287	5139	RPL37	NC_041759.1	40689290	40691845	-	485	protein_coding	ribosomal protein L37	-
697117	2593	2490	2399	2690	3303	2331	2316	1806	2508	2184	2127	2301	827	900	638	905	CRYBG1	NC_041757.1	66635200	66692456	-	7098	protein_coding	crystallin beta-gamma domain containing 1	Crystall
718013	1780	3036	2234	2753	2143	2020	2173	2027	2727	2583	2232	2547	765	1114	826	687	MYSM1	NC_041754.1	165732317	165776904	+	7808	protein_coding	Myb like%2C SWIRM and MPN domains 1%2C transcript variant X3	SWIRM
705051	3020	2868	2597	2704	1061	1280	1176	1098	2110	1923	2190	1982	1095	1980	2318	2474	HECTD3	NC_041754.1	179406787	179415515	+	3669	protein_coding	HECT domain E3 ubiquitin protein ligase 3	HECT
711799	1666	2541	2293	2403	2405	2315	2467	2232	1809	1770	1938	1961	1748	2787	2792	2839	ASXL1	NC_041763.1	67596269	67670914	+	7624	protein_coding	ASXL transcriptional regulator 1%2C transcript variant X1	-
715239	2533	2744	2479	2472	1652	2037	1642	1617	2255	2274	2107	2285	1001	1063	1557	2657	RNF31	NC_041760.1	86235074	86248505	+	3571	protein_coding	ring finger protein 31%2C transcript variant X1	IBR
714659	1780	2408	2216	1812	1772	2332	1638	1696	1813	2168	1775	1651	2470	2778	3180	3584	EID1	NC_041760.1	25295100	25296820	+	1721	protein_coding	EP300 interacting inhibitor of differentiation 1	-
701239	2622	3082	2727	2658	949	1474	869	618	3203	3223	2929	3111	269	389	315	420	RCSD1	NC_041754.1	24987711	25064452	+	5166	protein_coding	RCSD domain containing 1%2C transcript variant X2	-
712426	2713	1769	4164	338	2074	1247	1937	272	4648	2726	5821	850	816	335	827	175	APBA2	NC_041760.1	8390913	8627496	-	6023	protein_coding	amyloid beta precursor protein binding family A member 2%2C transcript variant X2	PID
novel.3199	3015	2084	1965	1539	2493	1797	1381	1576	3003	2206	1883	2213	935	769	887	1206	-	NC_041765.1	128089276	128102457	+	8040	-	- && - && -	-
701841	2478	2602	2609	2703	2253	2274	1738	1874	2500	2589	2555	2419	817	918	825	1087	SLTM	NC_041760.1	35292921	35349484	-	5335	protein_coding	SAFB like transcription modulator%2C transcript variant X7	RRM_1
100423738	1898	2550	2400	1894	1960	2073	2210	1427	1665	1754	2078	1759	1449	2410	2327	913	DYNLL2	NC_041769.1	38713438	38721247	-	2489	protein_coding	dynein light chain LC8-type 2	-
710170	1405	1537	1390	1520	5754	4595	5156	4865	1525	1323	1329	1386	1645	2198	1499	1521	FXR1	NC_041755.1	86147646	86217006	+	6088	protein_coding	FMR1 autosomal homolog 1%2C transcript variant X1	KH_1
100428822	1974	2161	2134	2016	2798	2335	2327	2108	1744	1540	1738	1781	3273	2235	2559	3634	SCAF1	NC_041772.1	49612692	49629041	+	6863	protein_coding	SR-related CTD associated factor 1%2C transcript variant X2	-
693520	2313	2441	2090	2677	3826	2706	3173	2748	2138	1671	1632	1860	742	1156	978	789	GLS	NC_041765.1	78100315	78189418	+	15194	protein_coding	glutaminase%2C transcript variant X1	-
699078	1440	2222	1654	2231	3471	2870	2788	2795	2324	2105	1941	2434	1685	1810	1706	2325	RSF1	NC_041767.1	70739023	70895619	-	9958	protein_coding	remodeling and spacing factor 1	PHD
100423536	2037	2594	2532	2379	3388	2501	2742	2276	2429	2559	2625	2342	525	619	327	481	MSI2	NC_041769.1	39118886	39552607	-	7884	protein_coding	musashi RNA binding protein 2%2C transcript variant X6	RRM_1
717016	3111	2500	2284	3215	2093	1479	1754	1756	1486	1431	1269	1704	1714	2620	2959	1665	YWHAH	NC_041763.1	19550661	19564159	-	2461	protein_coding	tyrosine 3-monooxygenase/tryptophan 5-monooxygenase activation protein eta	-
718813	2448	2697	2331	2377	1175	1645	1051	1044	2598	2476	2628	2752	1064	1276	1206	1687	SIN3B	NC_041772.1	16336162	16386341	+	5104	protein_coding	SIN3 transcription regulator family member B%2C transcript variant X1	PAH
699996	2090	2585	2647	3361	1741	2140	1943	2032	2805	2557	2763	2719	366	452	597	506	ERAP1	NC_041759.1	93592808	93640640	-	7277	protein_coding	endoplasmic reticulum aminopeptidase 1%2C transcript variant X3	-
709502	1281	2363	1826	1743	4857	3138	3679	3386	1925	1968	1765	1495	1576	2271	1739	1798	JMY	NC_041759.1	76063769	76152140	+	9055	protein_coding	junction mediating and regulatory protein%2C p53 cofactor%2C transcript variant X1	-
717608	1831	1932	1630	2316	4535	3136	3379	3221	1811	1510	1487	1593	1514	1790	1569	2287	NUP98	NC_041767.1	64659629	64789119	+	7042	protein_coding	nucleoporin 98%2C transcript variant X1	-
703196	1863	2451	2417	2687	2645	2336	2302	2284	2233	2053	2035	2429	1203	1238	1205	1901	ZC3H13	NC_041770.1	24454872	24553043	-	8133	protein_coding	zinc finger CCCH-type containing 13%2C transcript variant X10	zf-CCCH
718924	2094	2231	2152	2070	3892	4154	4300	3608	2128	1867	1843	1762	644	1079	631	731	RASSF2	NC_041763.1	61652074	61698218	+	6015	protein_coding	Ras association domain family member 2%2C transcript variant X7	RA
710326	2496	2520	2470	2446	3292	2511	2814	2478	1792	1687	1668	1609	1265	1582	1458	1018	PPP2CA	NC_041759.1	131634048	131666196	-	5183	protein_coding	protein phosphatase 2 catalytic subunit alpha%2C transcript variant X3	Metallophos
709173	2062	2354	1890	2355	2007	1888	1722	1837	2095	1846	1547	1959	2403	2656	2584	4242	DHX38	NC_041773.1	59399732	59418987	-	4658	protein_coding	DEAH-box helicase 38%2C transcript variant X2	HA2
709533	2042	2518	2229	1924	1172	1638	927	1055	3116	2765	2405	3087	829	1023	1474	2584	BRF1	NC_041760.1	167520615	167622398	-	6123	protein_coding	BRF1 RNA polymerase III transcription initiation factor subunit%2C transcript variant X5	-
704227	2812	2345	2081	2092	3711	3386	2691	2678	1647	1407	1665	1443	2309	1164	1240	1407	R3HDM4	NC_041772.1	664655	681623	-	1883	protein_coding	R3H domain containing 4%2C transcript variant X4	-
720591	557	411	318	490	1802	1785	2261	1182	652	391	344	424	6347	11791	11803	7311	PIM3	NC_041763.1	1506224	1509779	-	2387	protein_coding	Pim-3 proto-oncogene%2C serine/threonine kinase	Pkinase
715418	2155	2972	2080	2925	1829	2082	1281	1724	3041	3004	2259	2931	289	395	283	355	TRIM14	NC_041768.1	44794106	44842766	+	7358	protein_coding	tripartite motif containing 14%2C transcript variant X2	SPRY
704050	1843	2136	2185	1926	1399	2112	1919	1848	2476	2459	2959	2739	1263	2501	1769	1781	PHF19	NC_041768.1	21831495	21855678	+	6602	protein_coding	PHD finger protein 19%2C transcript variant X1	PHD
717042	2260	2468	2325	2832	1958	2019	1557	1824	2314	2233	2326	2796	1018	985	1184	1809	MTIF2	NC_041766.1	53372422	53404546	+	3384	protein_coding	mitochondrial translational initiation factor 2%2C transcript variant X8	GTP_EFTU
703673	1960	1625	1763	1954	3205	2488	2630	2682	1818	1748	1872	1869	2276	2854	2464	3104	EIF2B5	NC_041755.1	89425597	89436503	+	2537	protein_coding	eukaryotic translation initiation factor 2B subunit epsilon	-
721186	2184	2051	2043	1889	2674	1770	2349	1782	2957	1779	2070	2420	1640	1906	2509	3155	SBNO2	NC_041772.1	882796	956685	-	5256	protein_coding	strawberry notch homolog 2%2C transcript variant X1	-
696989	2294	2508	2196	2702	3319	3239	3055	2979	1941	1789	1678	1841	811	1059	902	638	SEC62	NC_041755.1	74901961	74931096	+	2601	protein_coding	SEC62 homolog%2C preprotein translocation factor	-
717671	2317	2510	2351	2324	1515	1768	1624	1513	2566	2205	2223	2502	1285	1814	1736	2538	CLK2	NC_041754.1	95745370	95756297	+	3543	protein_coding	CDC like kinase 2%2C transcript variant X6	Pkinase
701719	2614	2651	2566	2892	2482	2488	1473	1812	1697	1662	1800	1652	1402	1789	2108	1596	MAGED2	NC_041774.1	54542083	54550494	+	2513	protein_coding	MAGE family member D2%2C transcript variant X1	MAGE
722170	2411	2722	2514	3330	1925	2127	1694	1761	2766	2230	2169	2457	192	343	183	160	ATL3	NC_041767.1	10890799	10941090	+	7720	protein_coding	atlastin GTPase 3%2C transcript variant X1	-
712467	1299	2268	1677	2116	3922	4083	3240	2981	1601	1704	1432	1500	2269	2376	1746	1573	ATG2B	NC_041760.1	158470292	158553870	-	12649	protein_coding	autophagy related 2B%2C transcript variant X1	-
709551	1951	2146	1971	2150	2448	2385	1826	2294	1764	1856	1870	1911	1671	1762	2116	4161	SFSWAP	NC_041764.1	131534802	131628921	+	5836	protein_coding	splicing factor SWAP%2C transcript variant X6	-
711448	2458	3071	2745	3160	1672	2219	1752	1743	2572	2507	2340	2641	213	343	223	429	R3HDM2	NC_041764.1	56820718	57003819	-	4799	protein_coding	R3H domain containing 2%2C transcript variant X4	R3H
721215	1887	1523	1417	1455	1994	1088	1828	1168	1504	1071	1158	1497	2987	6832	6198	3303	MIDN	NC_041772.1	1027957	1040239	+	5666	protein_coding	midnolin%2C transcript variant X1	ubiquitin
716034	2560	2933	2542	2203	1536	1514	895	1573	3427	3196	2745	2778	397	357	332	704	LOC716034	NC_041763.1	64852240	64879630	+	1867	protein_coding	signal-regulatory protein gamma%2C transcript variant X2	V-set
705283	1648	2580	2170	2596	3850	2713	3164	2782	1888	1838	1917	1759	1453	1840	1198	1607	BDP1	NC_041759.1	68282253	68397049	+	11274	protein_coding	B double prime 1%2C subunit of RNA polymerase III transcription initiation factor IIIB%2C transcript variant X1	-
700079	2111	2331	2024	1206	2622	3212	2329	2448	2637	2554	2347	1971	904	1468	984	1143	FAM117A	NC_041769.1	47026190	47081588	+	2505	protein_coding	family with sequence similarity 117 member A%2C transcript variant X1	-
106998232	2116	2215	2335	2436	3134	2350	2815	2401	1892	1768	1975	1882	1225	1405	1275	1188	RNF4	NC_041758.1	2537838	2587287	+	6191	protein_coding	ring finger protein 4%2C transcript variant X4	-
697744	1874	2283	2245	2331	2659	2398	2327	2103	2378	1922	2040	2103	842	963	1070	1436	KTN1	NC_041760.1	117681225	117785478	+	4856	protein_coding	kinectin 1%2C transcript variant X1	-
708347	1816	2237	2346	2169	3822	2967	2898	2570	1989	1740	1733	1800	1398	2031	1394	1166	RAB5B	NC_041764.1	55528492	55553099	+	5335	protein_coding	RAB5B%2C member RAS oncogene family	Ras
722528	1594	2486	2362	2792	2251	1933	2209	2087	2693	2498	2264	2746	813	710	830	1326	TASOR2	NC_041762.1	6843167	6921964	+	9318	protein_coding	transcription activation suppressor family member 2%2C transcript variant X8	-
698119	2472	2638	2420	2554	2444	2464	2021	2091	2209	2348	2019	2135	639	827	772	693	MAT2B	NC_041759.1	160864764	160881267	+	2426	protein_coding	methionine adenosyltransferase 2B%2C transcript variant X1	-
703249	2135	2330	2088	2680	1629	1682	1565	1637	2955	2507	2202	3048	768	1057	1007	1233	TIAL1	NC_041762.1	120051040	120075168	-	5114	protein_coding	TIA1 cytotoxic granule associated RNA binding protein like 1%2C transcript variant X8	RRM_1
715526	1820	2992	2583	3012	2214	2392	2136	2253	2635	2309	2265	2487	835	712	575	852	RPRD2	NC_041754.1	100670476	100790298	-	8660	protein_coding	regulation of nuclear pre-mRNA domain containing 2%2C transcript variant X1	-
694500	766	1406	893	750	5693	6900	4566	5396	1337	1501	1159	1267	1496	4180	2558	1655	GPRASP2	NC_041774.1	99338555	99345772	+	5527	protein_coding	G protein-coupled receptor associated sorting protein 2%2C transcript variant X1	-
721291	1857	2118	1864	2537	1757	1859	1624	1603	3247	2518	2305	3709	766	951	740	1057	SMG6	NC_041769.1	1925069	2168768	-	6397	protein_coding	SMG6 nonsense mediated mRNA decay factor%2C transcript variant X1	-
715184	1428	2828	3193	2266	2367	2236	4605	1687	2081	2294	2951	1700	722	602	708	420	ZBTB38	NC_041755.1	43442413	43581699	+	15205	protein_coding	zinc finger and BTB domain containing 38%2C transcript variant X1	BTB
721599	819	2085	1417	2043	4672	3759	3950	4090	1846	1656	1806	1813	1856	1364	1592	1598	KDM5A	NC_041764.1	291975	385788	-	6395	protein_coding	lysine demethylase 5A	JmjC
710024	1552	1826	2490	3163	1248	1303	1300	2051	2622	1920	2504	3882	1399	1021	1175	2154	VWA5A	NC_041767.1	116947129	116974561	+	4382	protein_coding	von Willebrand factor A domain containing 5A%2C transcript variant X1	-
702162	2153	2811	2965	2770	2933	2396	2601	2705	1906	1690	1958	1938	845	777	638	600	PCNP	NC_041755.1	174518612	174538737	-	2382	protein_coding	PEST proteolytic signal containing nuclear protein%2C transcript variant X4	-
715813	2410	2401	2946	3470	1852	2719	3131	2011	1478	1667	2023	1725	400	932	1232	658	FURIN	NC_041760.1	69737818	69749761	+	5106	protein_coding	furin%2C paired basic amino acid cleaving enzyme%2C transcript variant X1	Peptidase_S8
713110	1358	1166	1922	2169	3558	2931	3703	3373	1409	1088	1723	1431	3119	2836	3447	2718	EVI2A	NC_041769.1	27569990	27580509	-	2051	protein_coding	ecotropic viral integration site 2A%2C transcript variant X1	-
695345	2107	3149	1834	1918	2221	2906	1425	1925	2682	2794	2251	2276	564	874	624	562	PDCD4	NC_041762.1	111436965	111465481	+	3252	protein_coding	programmed cell death 4	-
696680	1023	1335	1348	808	6733	4397	6222	4018	1357	932	1224	881	1546	3636	3268	1365	SKIL	NC_041755.1	75289093	75326959	+	7550	protein_coding	SKI like proto-oncogene%2C transcript variant X4	-
716245	2050	2675	2816	2559	3175	2472	2159	2166	2194	1995	2561	2070	371	451	393	453	SGPL1	NC_041762.1	66915906	66978405	-	5845	protein_coding	sphingosine-1-phosphate lyase 1%2C transcript variant X2	-
713062	1681	823	375	2067	1370	1121	1040	1169	6018	3800	2089	4864	845	1389	1412	1329	PFKFB3	NC_041762.1	7326000	7416148	+	5286	protein_coding	6-phosphofructo-2-kinase/fructose-2%2C6-biphosphatase 3%2C transcript variant X1	-
706547	809	743	797	653	7576	5564	5862	6079	389	454	468	415	2798	4490	3449	3691	AHSA1	NC_041760.1	139574781	139586107	+	1230	protein_coding	activator of HSP90 ATPase activity 1	-
722559	1838	2470	2343	2743	2137	2336	2089	2550	2402	2396	2246	2649	901	878	1053	2142	PRKCQ	NC_041762.1	7591959	7735595	-	3271	protein_coding	protein kinase C theta	Pkinase
704858	1824	2582	2092	3600	3175	3085	2778	2587	2075	2056	1956	2005	580	800	730	1110	ITSN2	NC_041766.1	84629687	84787398	+	8308	protein_coding	intersectin 2%2C transcript variant X2	RhoGEF
702592	2274	2176	2450	2406	2559	3293	2427	2390	2408	1585	2063	1939	775	776	752	1182	BIRC2	NC_041767.1	95615514	95641092	+	4112	protein_coding	baculoviral IAP repeat containing 2	CARD
700689	2146	2883	2117	2442	3155	4244	2638	3028	1502	1721	1358	1544	672	1149	861	770	TMEM43	NC_041755.1	145474943	145494113	+	3344	protein_coding	transmembrane protein 43	-
716295	1839	2485	2179	3269	2274	1850	1926	1860	2158	1998	2119	2140	790	1904	1665	790	PRDM2	NC_041754.1	211096480	211224464	-	10393	protein_coding	PR/SET domain 2%2C transcript variant X9	SET
695057	1528	2398	1988	3198	3382	2939	3515	3130	2132	1997	2005	2071	397	512	326	397	ASXL2	NC_041766.1	83087409	83242165	+	13475	protein_coding	ASXL transcriptional regulator 2%2C transcript variant X2	-
702041	2660	2489	2340	4063	1764	1778	1950	1580	2090	1769	1829	2189	655	750	423	482	GRB2	NC_041769.1	71685591	71773982	-	3624	protein_coding	growth factor receptor bound protein 2%2C transcript variant X1	SH2
708018	2361	2324	2159	2958	2016	2106	1802	2266	2018	1794	1785	1880	840	1112	731	1479	SDHA	NC_041759.1	195374	228465	+	2377	protein_coding	succinate dehydrogenase complex flavoprotein subunit A	-
705173	3070	2653	2859	2420	1505	1478	1224	953	2955	2390	2833	2274	721	825	947	820	CEP250	NC_041763.1	70668951	70748735	+	10270	protein_coding	centrosomal protein 250%2C transcript variant X6	-
719649	1503	1277	1302	1207	6709	5048	5360	5358	1002	931	894	820	1686	2406	1863	1706	CCT4	NC_041766.1	46879411	46899666	+	2113	protein_coding	chaperonin containing TCP1 subunit 4	-
714436	1513	1991	3155	2159	1116	1155	1637	1161	1970	1865	3022	2372	1127	1366	2583	2543	RALGDS	NC_041768.1	7219351	7270322	+	4468	protein_coding	ral guanine nucleotide dissociation stimulator%2C transcript variant X5	RA
696295	2119	2205	2283	2287	2394	2363	3032	1849	1876	1763	1989	1826	997	1027	2069	2226	FBRSL1	NC_041764.1	132324073	132421263	+	6600	protein_coding	fibrosin like 1%2C transcript variant X16	-
715919	1984	2149	2149	2022	2838	3055	2808	2680	1834	1772	1797	1816	1096	1316	1946	1776	RELA	NC_041767.1	8860675	8870779	+	2708	protein_coding	RELA proto-oncogene%2C NF-kB subunit%2C transcript variant X3	RHD
702604	1648	2209	2361	1915	904	1088	1081	911	2181	2587	2912	2744	1098	1532	1575	2142	TSEN54	NC_041769.1	71879719	71888980	+	3474	protein_coding	tRNA splicing endonuclease subunit 54%2C transcript variant X5	-
713927	2081	2433	2105	2303	3526	3222	2982	3184	1287	1472	1526	1303	1240	1537	1209	1385	NPLOC4	NC_041769.1	77894644	77981377	-	4417	protein_coding	NPL4 homolog%2C ubiquitin recognition factor%2C transcript variant X2	-
713871	2442	2749	2235	2805	2149	2537	2053	2088	2293	2052	1956	2255	568	1207	929	964	ARFGAP2	NC_041767.1	18586970	18599611	+	2966	protein_coding	ADP ribosylation factor GTPase activating protein 2%2C transcript variant X1	-
715706	1291	1288	3467	1448	3145	1964	4797	2787	1828	867	3308	1203	1593	1858	1673	1213	LOC715706	NC_041769.1	31792001	31802359	-	4603	protein_coding	schlafen family member 13%2C transcript variant X2	AAA_4
706188	1796	2054	1620	2391	2085	1831	1401	1869	3564	2966	2356	3147	930	1001	711	710	ZKSCAN8	NC_041757.1	142119793	142138388	-	8434	protein_coding	zinc finger with KRAB and SCAN domains 8%2C transcript variant X3	SCAN
702193	2362	3492	2480	2619	1242	1435	994	1128	2586	3154	2310	2365	521	483	376	460	PDE7A	NC_041761.1	66345912	66473160	-	3926	protein_coding	phosphodiesterase 7A	-
707132	2312	2863	2528	2463	1682	1791	1916	1585	1894	2074	2123	1987	994	1338	1464	1726	DAZAP1	NC_041772.1	1199374	1227599	+	3579	protein_coding	DAZ associated protein 1%2C transcript variant X8	RRM_1
710464	1818	2860	2599	2727	2697	2745	2758	2412	1937	2368	2180	2013	240	430	402	352	NEK7	NC_041754.1	55565606	55711519	+	4151	protein_coding	NIMA related kinase 7	Pkinase
706727	1543	1725	1550	1581	4818	4202	3397	4689	1681	1527	1466	1978	856	1106	1151	1997	PWWP3A	NC_041772.1	1145697	1168641	+	4352	protein_coding	PWWP domain containing 3A%2C DNA repair factor%2C transcript variant X2	-
703365	1525	1618	1904	1439	1473	1555	2882	1554	1252	1272	1304	1229	1919	2755	2141	4063	LOC703365	NC_041774.1	98204734	98209821	+	592	protein_coding	60S ribosomal protein L36a	-
699938	1776	2312	2034	2325	1783	2266	1967	1788	2678	2207	2311	2571	1233	1002	1156	2145	KDM2B	NC_041764.1	121271446	121427144	-	8204	protein_coding	lysine demethylase 2B%2C transcript variant X8	zf-CXXC
novel.3023	2850	3198	3573	4945	1719	1611	1350	1226	1643	1943	2339	1914	91	61	66	199	-	NC_041764.1	6599779	6600481	-	665	-	- && P26842.2 RecName: Full=CD27 antigen; AltName: Full=CD27L receptor; AltName: Full=T-cell activation antigen CD27; AltName: Full=T14; AltName: Full=Tumor necrosis factor receptor superfamily member 7; AltName: CD_antigen=CD27; Flags: Precursor && -	-
707640	2030	2515	1906	2367	2452	2574	2612	2139	2292	2357	2096	1911	809	934	799	1106	ITCH	NC_041763.1	69569727	69707513	+	6603	protein_coding	itchy E3 ubiquitin protein ligase%2C transcript variant X1	HECT
711005	1966	1979	2405	2705	3093	2878	2942	3349	2128	1456	1735	2035	876	901	1032	1280	SP100	NC_041765.1	117847420	117978266	+	9129	protein_coding	SP100 nuclear antigen%2C transcript variant X10	Sp100
709720	2421	2032	2144	3582	2130	2484	2693	2273	2130	1639	1829	2159	386	616	671	764	SCAMP2	NC_041760.1	51883861	51916401	-	2702	protein_coding	secretory carrier membrane protein 2%2C transcript variant X1	-
714176	1202	1353	1362	1657	3315	2337	3474	2794	1372	1310	1280	1472	2024	4203	4077	1629	FAM53C	NC_041759.1	135742182	135755390	+	7946	protein_coding	family with sequence similarity 53 member C%2C transcript variant X1	-
705646	1156	1915	1678	2175	4457	3432	4384	3841	2069	1763	1726	2267	642	830	797	491	LCOR	NC_041762.1	97274514	97437978	+	26335	protein_coding	ligand dependent nuclear receptor corepressor%2C transcript variant X3	-
719006	1859	2042	2035	2280	1910	1639	2222	1536	2100	1887	2090	2267	1650	2327	2979	1653	ZBTB7B	NC_041754.1	96015361	96032749	-	6160	protein_coding	zinc finger and BTB domain containing 7B%2C transcript variant X2	BTB
695882	2830	2898	2695	2610	921	1031	783	865	2002	2171	2296	2031	793	1107	1547	3234	E4F1	NC_041773.1	2257295	2269459	+	3847	protein_coding	E4F transcription factor 1%2C transcript variant X4	-
707328	1829	1858	1668	1730	2649	2133	1655	1867	1703	1594	1365	1612	2841	3950	2614	3260	ACTR1B	NC_041766.1	1364231	1372520	-	2827	protein_coding	actin related protein 1B	Actin
693394	786	680	1374	965	1082	480	1390	797	728	580	1115	916	4516	6498	8552	11811	ID2	NC_041766.1	100084591	100087096	-	1399	protein_coding	inhibitor of DNA binding 2	HLH
715375	2086	2627	2168	3128	1603	1777	1289	1447	2785	2496	2105	2833	544	981	519	447	SLC25A36	NC_041755.1	43089017	43127472	+	4698	protein_coding	solute carrier family 25 member 36%2C transcript variant X1	Mito_carr
715824	2525	2618	2418	2882	408	765	569	487	2146	2283	2319	2694	799	1082	1541	2630	EHMT2	NC_041757.1	137600135	137618823	+	4249	protein_coding	euchromatic histone lysine methyltransferase 2%2C transcript variant X5	SET
710425	1837	2308	2182	2319	2257	2514	2063	2188	2358	2174	2267	2278	468	670	567	399	HIF1AN	NC_041762.1	101004094	101021741	+	6891	protein_coding	hypoxia inducible factor 1 subunit alpha inhibitor	-
709238	1660	2106	1859	2170	3815	2771	3149	3019	2002	1578	1800	1880	1677	1304	1082	2342	UBR1	NC_041760.1	19452270	19612299	-	8219	protein_coding	ubiquitin protein ligase E3 component n-recognin 1%2C transcript variant X1	zf-UBR1
712480	1403	1697	2676	3050	2622	2199	2755	3378	1905	1703	2257	2242	1069	994	1072	1587	USP44	NC_041764.1	95325412	95362089	-	5180	protein_coding	ubiquitin specific peptidase 44%2C transcript variant X4	UCH
700566	2520	2831	2459	3438	1567	1545	941	1149	2191	2242	2226	2379	531	395	446	1100	CABIN1	NC_041763.1	28187369	28350766	+	7717	protein_coding	calcineurin binding protein 1%2C transcript variant X2	-
710115	1953	2508	2160	3981	2521	2110	2363	2020	1852	1797	1696	1673	438	693	447	835	PIKFYVE	NC_041765.1	95679237	95771351	+	10582	protein_coding	phosphoinositide kinase%2C FYVE-type zinc finger containing%2C transcript variant X1	PIP5K
709688	1794	2244	2144	2748	1899	2170	1863	1622	2952	2573	2560	2528	706	1200	1016	1122	INTS6L	NC_041774.1	131797873	131860515	+	4065	protein_coding	integrator complex subunit 6 like%2C transcript variant X1	-
721419	2419	2814	2476	2968	1253	1234	1041	1059	2552	2450	2563	3159	194	237	287	372	BTBD2	NC_041772.1	1806631	1816470	-	2369	protein_coding	BTB domain containing 2	BTB
701426	1859	2031	2501	2491	3504	2428	2766	2952	1832	1667	1850	1933	551	794	679	663	JOSD1	NC_041763.1	12860014	12877746	+	3660	protein_coding	Josephin domain containing 1%2C transcript variant X1	-
720299	2345	2545	2314	2501	2007	2084	2170	1627	2017	2138	2058	1951	599	663	503	663	DCAF7	NC_041769.1	60005886	60042256	+	6396	protein_coding	DDB1 and CUL4 associated factor 7%2C transcript variant X2	-
106995371	1693	1962	1675	2245	3322	2983	3772	3074	1595	1545	1426	1754	1958	2051	2046	2127	HCFC1	NC_041774.1	149935913	149960253	-	9015	protein_coding	host cell factor C1%2C transcript variant X6	-
693581	1830	2015	1714	2103	4102	2940	3811	3262	1484	1220	1236	1258	1311	1690	1560	1153	AZIN1	NC_041761.1	103100385	103139232	-	4589	protein_coding	antizyme inhibitor 1%2C transcript variant X4	-
712222	2391	2461	2442	2622	1599	1779	1459	1731	1800	1787	1848	2012	1137	1510	1148	1929	OXA1L	NC_041760.1	84783998	84790095	+	1603	protein_coding	OXA1L mitochondrial inner membrane protein	-
707643	2330	1999	2708	5414	1753	1533	1224	1860	1983	1361	1711	2927	946	491	639	1225	LRMP	NC_041764.1	26350171	26407869	+	3072	protein_coding	lymphoid restricted membrane protein%2C transcript variant X1	-
715852	1872	2236	1864	2578	2736	2381	2604	2203	1988	1864	1818	2281	936	974	794	918	DHX15	NC_041758.1	23472573	23530323	-	2962	protein_coding	DEAH-box helicase 15	HA2
710095	2499	3046	2560	2607	1072	1250	1027	966	2121	2257	2312	2238	933	1154	1066	1896	MTA1	NC_041760.1	167731462	167783197	+	2881	protein_coding	metastasis associated 1%2C transcript variant X2	BAH
694225	1525	1727	1514	2148	4048	2448	3429	3459	2397	1857	1800	2460	753	834	579	811	DCP2	NC_041759.1	110446421	110535009	+	9230	protein_coding	decapping mRNA 2%2C transcript variant X1	NUDIX
714437	2224	2640	2258	2158	1777	1925	1902	1607	1937	1963	1865	2024	1131	2014	1850	1218	ATXN7L3	NC_041769.1	55454501	55462712	-	4791	protein_coding	ataxin 7 like 3%2C transcript variant X9	-
714107	1869	2210	2494	2290	2798	2331	3269	2604	1739	1762	2098	1721	815	954	861	835	SACM1L	NC_041755.1	101690819	101747002	+	3624	protein_coding	SAC1 like phosphatidylinositide phosphatase%2C transcript variant 1	-
707800	2083	2909	2974	2744	1625	1897	1882	1663	2383	2356	2482	2581	517	483	616	474	GPR174	NC_041774.1	76017864	76047760	+	5204	protein_coding	G protein-coupled receptor 174	7tm_1
709119	2252	2297	2335	2657	1231	1349	1555	1166	1677	1843	1918	2042	990	1029	1133	1731	ABHD17A	NC_041772.1	1669138	1703745	-	4845	protein_coding	abhydrolase domain containing 17A%2C transcript variant X1	-
707141	2450	2563	2236	2801	1203	1570	1121	1210	2086	2214	2305	2384	794	925	1105	1297	CDIPT	NC_041773.1	27497290	27502973	+	3366	protein_coding	CDP-diacylglycerol--inositol 3-phosphatidyltransferase%2C transcript variant X2	CDP-OH_P_transf
705873	1889	2427	1956	1817	1942	2082	1693	1739	2220	2240	2051	2293	1160	1348	1115	1971	RAB43	NC_041755.1	147400422	147440740	+	4467	protein_coding	RAB43%2C member RAS oncogene family%2C transcript variant X1	Ras
706027	2942	2294	2270	2906	1428	1818	1576	1518	2523	1881	2098	2663	449	627	441	567	TSPAN14	NC_041762.1	57644168	57708376	-	2722	protein_coding	tetraspanin 14%2C transcript variant X3	Tetraspannin
709111	2668	2990	2579	2461	1324	1926	1343	1299	1682	1663	1864	1383	1012	1172	1049	1953	RABL6	NC_041768.1	1373913	1407455	-	4878	protein_coding	RAB%2C member RAS oncogene family like 6%2C transcript variant X10	-
699864	2122	2335	2115	3002	2672	2615	2427	2486	2150	1981	1801	2022	511	601	500	697	PDS5A	NC_041758.1	38944318	39114928	-	7676	protein_coding	PDS5 cohesin associated factor A%2C transcript variant X1	-
718331	2210	2433	1999	1970	1955	1593	1560	1630	2923	3032	2556	2353	525	621	589	508	CPSF6	NC_041764.1	68767639	68802642	+	6739	protein_coding	cleavage and polyadenylation specific factor 6%2C transcript variant X1	RRM_1
704311	1612	2370	2064	2247	2603	2523	3167	2573	2198	1748	1940	2116	748	1074	653	579	CBL	NC_041767.1	112276368	112381065	+	11150	protein_coding	Cbl proto-oncogene	-
100424246	1871	1922	1738	2094	1602	1349	2013	1417	2567	2179	2057	2698	1318	1370	2307	3276	VAV1	NC_041772.1	6692711	6776474	+	3033	protein_coding	vav guanine nucleotide exchange factor 1%2C transcript variant X1	RhoGEF
712719	2139	2479	1983	2820	2590	2168	2183	2131	2293	1997	1850	2233	463	588	349	483	SUSD6	NC_041760.1	131761146	131866208	+	5509	protein_coding	sushi domain containing 6	Sushi
694905	1639	3093	2226	2240	800	1879	956	880	1954	2542	2341	2301	456	1058	1041	1155	PKD1	NC_041773.1	2118402	2166378	-	14525	protein_coding	polycystin 1%2C transient receptor potential channel interacting%2C transcript variant X9	Lectin_C
713214	1674	1589	1605	1485	4166	2505	4014	2962	1215	1157	1183	1110	1996	2614	2718	2458	STK40	NC_041754.1	188195465	188244017	+	3947	protein_coding	serine/threonine kinase 40%2C transcript variant X1	Pkinase
699983	2628	2731	2484	3432	709	953	562	854	4058	2787	2218	2979	179	249	177	295	BTN3A3	NC_041757.1	143493740	143506558	-	2991	protein_coding	butyrophilin subfamily 3 member A3%2C transcript variant X2	SPRY
711002	1371	1279	1146	1013	3058	2521	1712	2253	3437	3474	2489	3274	778	1277	810	558	CDK2	NC_041764.1	55521327	55527392	+	2509	protein_coding	cyclin dependent kinase 2%2C transcript variant X1	Pkinase
706736	2450	2054	2206	3589	2007	2289	2363	1918	1714	1319	1455	1690	1470	1285	1460	2472	MVP	NC_041773.1	27514221	27542596	-	2861	protein_coding	major vault protein	-
710330	1576	2329	1610	1957	3516	2958	2746	3088	1883	2022	1552	1746	1491	1606	1052	1919	RB1CC1	NC_041761.1	53224854	53321784	-	6841	protein_coding	RB1 inducible coiled-coil 1%2C transcript variant X2	-
709199	2229	1839	2090	2359	3350	3085	3373	3249	1426	1347	1326	1327	1024	1411	1079	997	ARPC3	NC_041764.1	110085450	110101264	-	873	protein_coding	actin related protein 2/3 complex subunit 3	-
714705	1867	2756	2522	2947	2272	2508	2254	2300	1853	1871	1810	2019	421	636	423	380	FYTTD1	NC_041755.1	393044	444637	-	4604	protein_coding	forty-two-three domain containing 1%2C transcript variant X5	-
574209	736	208	119	630	1317	327	658	314	7905	4340	2690	5114	1745	2201	1951	1075	VEGFA	NC_041757.1	125542856	125559420	-	3426	protein_coding	vascular endothelial growth factor A%2C transcript variant 3	-
714794	2233	2190	2140	2711	780	1250	1469	986	2138	2235	2269	2281	1012	1195	1318	1674	RPS6KA1	NC_041754.1	198192146	198238512	-	4279	protein_coding	ribosomal protein S6 kinase A1%2C transcript variant X2	Pkinase
695325	1507	1946	1854	1827	2034	2045	1977	1760	2282	2097	2006	2116	1617	2045	2494	3569	PHF10	NC_041757.1	894847	915299	+	2166	protein_coding	PHD finger protein 10%2C transcript variant X1	PHD
716184	2108	2520	2167	2458	2091	1908	1871	1597	2397	1996	1893	2105	566	772	599	565	CAND1	NC_041764.1	66809374	66855657	+	5984	protein_coding	cullin associated and neddylation dissociated 1	-
696875	1739	2718	2664	2534	1567	2103	1733	1363	2402	2392	2379	2308	644	768	633	637	TAB2	NC_041757.1	55297988	55366610	+	4331	protein_coding	TGF-beta activated kinase 1 (MAP3K7) binding protein 2%2C transcript variant X1	CUE
709260	1348	1962	1654	1929	3652	2851	3361	2882	1810	1609	1438	1770	1294	1971	1287	1485	SBNO1	NC_041764.1	123169802	123255250	-	12725	protein_coding	strawberry notch homolog 1%2C transcript variant X4	-
719202	2270	2479	2256	2305	1950	2101	1840	1814	1664	1573	1684	1404	1685	1717	1945	3020	AKAP8L	NC_041772.1	14983130	15018042	-	2176	protein_coding	A-kinase anchoring protein 8 like%2C transcript variant X1	-
718520	2148	2382	2120	2589	2685	2143	2077	2148	1864	1818	1796	1762	811	986	891	681	AKIRIN1	NC_041754.1	185587881	185601498	-	2778	protein_coding	akirin 1%2C transcript variant X1	-
722345	2199	1992	2882	2264	1772	1420	2445	1731	1822	1646	2884	2084	804	682	905	1121	MXD4	NC_041758.1	2316883	2331663	-	4032	protein_coding	MAX dimerization protein 4%2C transcript variant X2	HLH
712307	2359	1879	2380	3485	1546	1666	1624	1352	2182	1677	2091	2543	511	606	654	766	SREBF2	NC_041763.1	9599436	9679964	-	6560	protein_coding	sterol regulatory element binding transcription factor 2%2C transcript variant X1	HLH
710120	1919	2615	2231	2607	2410	2246	2321	2146	2148	1905	1907	1900	576	807	647	681	PPP6R3	NC_041767.1	6149374	6307267	-	6537	protein_coding	protein phosphatase 6 regulatory subunit 3%2C transcript variant X28	-
721276	2095	2259	2123	2403	1987	1816	1778	1579	2524	2347	2286	2752	457	731	546	702	MPHOSPH8	NC_041770.1	1327260	1365303	-	4495	protein_coding	M-phase phosphoprotein 8%2C transcript variant X2	Chromo
710306	1539	2455	1638	1580	1252	1151	1205	1197	1454	2505	1953	1750	2045	3268	1885	4696	RPL21	NC_041770.1	6560470	6573438	+	1578	protein_coding	ribosomal protein L21%2C transcript variant X5	-
715059	2147	2774	2664	2679	2199	2462	2603	2043	1636	1863	2099	1687	656	921	941	827	BRD1	NC_041763.1	1650338	1702146	+	4912	protein_coding	bromodomain containing 1%2C transcript variant X1	Bromodomain
713525	1955	1871	1818	2343	4202	2932	3453	3190	1803	1439	1406	1524	882	1299	830	839	UBQLN1	NC_041768.1	98970580	99018636	-	4172	protein_coding	ubiquilin 1%2C transcript variant X1	ubiquitin
709200	1652	1770	1540	1461	2668	2628	3174	2179	989	1264	1117	981	2196	4076	3591	2262	RAN	NC_041764.1	130715269	130720966	+	2534	protein_coding	RAN%2C member RAS oncogene family%2C transcript variant X1	Ras
698089	1219	2091	2182	2369	2666	2812	2674	3079	1587	1848	2070	2458	879	884	1236	1876	NFATC1	NC_041771.1	717878	844949	-	6738	protein_coding	nuclear factor of activated T cells 1%2C transcript variant X3	RHD
710324	1750	2217	2103	2055	3529	3638	4299	3358	1650	1640	1624	1437	782	734	955	1423	NFKB1	NC_041758.1	100887542	101010961	+	4575	protein_coding	nuclear factor kappa B subunit 1%2C transcript variant X3	RHD
705636	1873	2392	2116	1895	3145	3165	3075	2603	1312	1721	1549	1258	841	1194	1161	1017	LOC705636	NC_041756.1	70367146	70391001	+	6190	protein_coding	histone H2A.V-like%2C transcript variant X2	Histone
693455	1640	2756	2664	2503	3412	2716	3791	2812	1578	1732	1990	1561	570	555	575	613	NCOA2	NC_041761.1	70707484	71004061	-	11630	protein_coding	nuclear receptor coactivator 2%2C transcript variant X9	DUF1518
715214	2079	2694	2272	2377	2274	2652	2202	1951	2250	2066	2185	2047	399	691	474	538	MTMR3	NC_041763.1	21508196	21653888	-	9466	protein_coding	myotubularin related protein 3%2C transcript variant X5	FYVE
698843	979	1235	918	911	6825	5743	4512	4865	1170	1273	929	1086	1671	3052	1288	2217	NAA16	NC_041770.1	19953140	20019722	+	4922	protein_coding	N(alpha)-acetyltransferase 16%2C NatA auxiliary subunit	-
712305	1738	1542	1415	2530	3458	2742	2635	2628	1200	1175	1179	1597	1985	2822	2461	2002	RCC2	NC_041754.1	207315559	207349296	+	4371	protein_coding	regulator of chromosome condensation 2%2C transcript variant X1	-
708327	1813	2540	2132	1691	614	847	693	650	2630	3198	2949	2982	818	914	1320	2592	PSTPIP1	NC_041760.1	54226384	54268629	+	1879	protein_coding	proline-serine-threonine phosphatase interacting protein 1%2C transcript variant X1	-
714748	2109	2580	2547	2959	1468	1422	1398	1389	2613	2294	2354	2630	390	440	456	506	FLI1	NC_041767.1	121409781	121535627	+	3704	protein_coding	Fli-1 proto-oncogene%2C ETS transcription factor%2C transcript variant X3	Ets
721812	2286	2061	1977	2086	2512	2459	2324	2097	1661	1718	1629	1688	1249	1723	1699	1153	EIF5A	NC_041769.1	7082286	7088073	+	2063	protein_coding	eukaryotic translation initiation factor 5A%2C transcript variant X1	-
718825	2284	2288	2085	2250	1332	1480	1233	1286	2375	2327	2113	2288	965	1313	1262	1134	ATXN7L3B	NC_041764.1	74118805	74122517	+	3713	protein_coding	ataxin 7 like 3B	-
702137	1804	2616	1962	3627	3635	3295	2652	3584	1290	1517	1462	1703	912	990	968	1045	CLIP1	NC_041764.1	122121756	122270030	-	8585	protein_coding	CAP-Gly domain containing linker protein 1%2C transcript variant X7	-
700904	2079	2212	2168	2492	2144	2018	1735	2009	1650	1680	1799	1795	1294	1305	1244	2908	RANBP3	NC_041772.1	5855765	5919041	-	5137	protein_coding	RAN binding protein 3%2C transcript variant X8	-
703147	1711	1988	1995	1660	867	1061	726	795	2880	3128	3476	3709	541	724	718	1462	TTLL3	NC_041755.1	141153464	141180544	+	3267	protein_coding	tubulin tyrosine ligase like 3	TTL
700647	2176	1990	1821	2897	719	949	837	666	2555	2356	2383	2955	828	1011	1345	1665	SH3BP1	NC_041763.1	13891259	13919414	-	4691	protein_coding	SH3 domain binding protein 1%2C transcript variant X4	RhoGAP
712277	1018	1906	1510	1911	4398	3160	4470	3832	1478	1407	1453	1437	1590	1522	1700	2138	MED13	NC_041769.1	36501739	36625511	-	8179	protein_coding	mediator complex subunit 13%2C transcript variant X2	-
707210	1795	2566	2195	2335	1939	2455	2112	1871	2177	2158	2135	2039	515	877	941	1037	IPO9	NC_041754.1	59253019	59312302	+	11336	protein_coding	importin 9%2C transcript variant X1	-
705153	1220	1901	1753	2317	4651	3408	3963	2195	1699	1446	1363	1285	1979	1545	1808	1904	HIVEP1	NC_041757.1	157836589	157993565	-	10573	protein_coding	human immunodeficiency virus type I enhancer binding protein 1%2C transcript variant X3	-
717582	1469	2412	1750	2149	4007	3746	2653	2934	1534	1560	1262	1536	1746	1310	1125	1579	MTR	NC_041754.1	12142059	12249516	-	7030	protein_coding	5-methyltetrahydrofolate-homocysteine methyltransferase%2C transcript variant X3	B12-binding
697298	1506	1902	1714	2071	3368	3005	3286	3130	1679	1839	1771	1917	1254	1511	1311	1187	NUCKS1	NC_041754.1	63237832	63273551	-	4774	protein_coding	nuclear casein kinase and cyclin dependent kinase substrate 1	-
697428	2307	2047	2187	2326	2768	2210	2341	2068	1898	1662	1669	1725	1222	1432	1535	1006	RNF10	NC_041764.1	120328685	120376552	+	3890	protein_coding	ring finger protein 10	-
709614	1501	1428	1114	1368	1414	1323	1510	1389	959	903	1227	1066	3612	7239	6986	4459	UBALD2	NC_041769.1	72654623	72661071	+	1581	protein_coding	UBA like domain containing 2	-
695404	2329	2405	2030	2712	2119	1993	2277	2107	1624	1590	1644	1720	844	1392	1175	965	NFE2L1	NC_041769.1	48747140	48760327	-	5511	protein_coding	nuclear factor%2C erythroid 2 like 1%2C transcript variant X2	bZIP_Maf
106998623	1877	2317	2146	2617	2242	2312	1817	1939	1746	1822	1593	1877	1002	1025	951	1665	NRDC	NC_041754.1	172583293	172684559	+	4508	protein_coding	nardilysin convertase%2C transcript variant X2	-
707628	1933	2157	1943	2915	1797	2079	2424	1800	2300	1955	1898	2500	342	440	553	794	ANXA11	NC_041762.1	57961466	58008454	+	2674	protein_coding	annexin A11%2C transcript variant X1	-
719315	1802	2932	2048	2394	1673	2109	1273	1518	2747	2775	2369	2743	558	464	454	799	RCAN3	NC_041754.1	200202596	200240231	-	2680	protein_coding	RCAN family member 3%2C transcript variant X1	-
693585	1943	2079	1890	2294	2853	2334	2261	2540	1840	1687	1619	2069	1380	1250	1315	2222	CCAR1	NC_041762.1	69111865	69189233	-	4185	protein_coding	cell division cycle and apoptosis regulator 1%2C transcript variant X5	SAP
708021	1704	2248	1976	2738	2494	1859	1841	2381	2353	1986	2044	2494	419	491	382	592	ZNF106	NC_041760.1	18918230	18999925	-	10813	protein_coding	zinc finger protein 106%2C transcript variant X1	-
693849	2980	2928	2895	2515	2488	2200	1729	1831	1438	1325	1323	963	906	1367	1118	925	LOC693849	NC_041774.1	82079615	82080979	-	1365	transcribed_pseudogene	heterogeneous nuclear ribonucleoprotein A1-like	RRM_1
696720	2518	2641	2586	2507	1073	1492	1002	1110	2246	2227	2438	2211	468	659	688	678	RIC8A	NC_041767.1	197258	203730	+	2517	protein_coding	RIC8 guanine nucleotide exchange factor A	-
707441	2479	2418	2335	3074	1380	1440	1314	1313	2258	1606	1777	2132	899	743	1301	1992	ACO2	NC_041763.1	9981538	10039834	-	3277	protein_coding	aconitase 2	Aconitase
677684	2233	2665	2225	2812	748	1347	920	889	2991	2774	2446	2902	227	308	369	389	RBM26	NC_041770.1	61178675	61273881	-	8656	protein_coding	RNA binding motif protein 26%2C transcript variant X11	-
704359	1774	2181	1890	2775	2415	1910	2259	1950	2135	1764	1869	2242	1435	1322	1187	1734	ARFGEF1	NC_041761.1	67844110	67990670	-	8845	protein_coding	ADP ribosylation factor guanine nucleotide exchange factor 1%2C transcript variant X4	Sec7
694157	3106	1951	2050	3081	1344	865	950	883	2407	1956	2140	2866	354	369	404	696	CTSZ	NC_041763.1	94157566	94169383	-	1555	protein_coding	cathepsin Z	Peptidase_C1
693818	2299	2065	2091	2387	2111	2028	2091	1946	2459	1928	1866	2187	435	440	381	400	SSR1	NC_041757.1	162767651	162793505	+	3517	protein_coding	signal sequence receptor subunit 1	-
715908	1736	2131	1960	2131	1819	1907	2383	1968	1586	1781	1784	1941	1668	2071	2130	2367	CRTC2	NC_041754.1	97103264	97114446	+	3147	protein_coding	CREB regulated transcription coactivator 2%2C transcript variant X5	-
707388	1920	2385	2398	2627	1729	2602	2445	2211	1988	1968	2113	1978	605	858	872	1027	P2RY10	NC_041774.1	75707096	75725889	+	1550	protein_coding	purinergic receptor P2Y%2C G-protein coupled%2C 10	7tm_1
2846624	2731	5491	967	536	1915	3546	676	323	2844	4439	741	582	112	223	49	46	COX1	NC_005943.1	5850	7418	+	1569	protein_coding	-	-
697043	2278	2316	2750	2610	1783	2082	2398	2239	1679	1630	2394	1916	835	980	876	1283	SKAP1	NC_041769.1	48368064	48670630	+	2374	protein_coding	src kinase associated phosphoprotein 1%2C transcript variant X3	PH
695760	1825	1875	1469	2648	515	685	542	512	5477	2795	2365	3768	284	313	313	336	KDM4B	NC_041772.1	4906085	5089153	+	5710	protein_coding	lysine demethylase 4B%2C transcript variant X1	JmjC
709060	4089	1214	1715	5581	1410	793	1226	1572	2666	722	1035	2542	422	288	278	949	SAMHD1	NC_041763.1	72157904	72218852	-	5048	protein_coding	SAM and HD domain containing deoxynucleoside triphosphate triphosphohydrolase 1%2C transcript variant X1	HD
697221	2200	2377	2166	2141	1851	1831	1818	1602	1859	1731	1755	1749	1103	1474	1878	2132	BAP1	NC_041755.1	108553502	108563177	-	3817	protein_coding	BRCA1 associated protein 1%2C transcript variant X2	-
706930	2114	2283	2319	3362	1728	1796	2067	2149	2133	1840	2114	2354	353	316	405	934	USP4	NC_041755.1	105362215	105430945	-	4434	protein_coding	ubiquitin specific peptidase 4%2C transcript variant X2	UCH
702033	1645	1565	2729	2653	3899	4710	6249	2964	930	1014	1487	952	645	929	783	702	LPXN	NC_041767.1	15103884	15149094	+	1826	protein_coding	leupaxin	LIM
706148	2667	2406	2711	2590	1387	1676	1481	1430	2017	1808	1862	1840	740	978	812	893	DDOST	NC_041754.1	204054093	204064338	+	1769	protein_coding	dolichyl-diphosphooligosaccharide--protein glycosyltransferase non-catalytic subunit	-
709728	1883	2105	1797	2387	4279	3315	2808	3600	2180	1850	1607	2009	260	322	265	205	PRKACB	NC_041754.1	140179641	140344863	-	6740	protein_coding	protein kinase cAMP-activated catalytic subunit beta	Pkinase
693666	1730	1869	3017	3002	1558	1917	4036	1822	1346	1184	2241	1539	437	402	804	779	ACTN4	NC_041772.1	37898378	37982828	+	4112	protein_coding	actinin alpha 4%2C transcript variant X4	CH
693278	1805	2439	2099	2407	2201	2293	1944	2248	1841	2099	1784	2032	608	692	636	652	DDX18	NC_041765.1	13282675	13300871	-	4005	protein_coding	DEAD-box helicase 18%2C transcript variant X1	DEAD
695366	2146	2743	2327	2384	997	1387	971	1017	2570	2694	2384	2462	394	636	545	635	PIP4K2B	NC_041769.1	49830255	49868470	-	5843	protein_coding	phosphatidylinositol-5-phosphate 4-kinase type 2 beta%2C transcript variant X1	PIP5K
693687	2293	2378	2313	2750	2289	2040	2198	1698	2058	1693	1641	1666	933	797	1122	1702	SEC31A	NC_041758.1	50799295	50881930	+	4898	protein_coding	SEC31 homolog A%2C COPII coat complex component%2C transcript variant X15	-
716742	2423	2142	2068	2334	2382	2466	2059	2022	1802	1818	1820	1933	1195	1486	1458	1248	HDGF	NC_041754.1	94198022	94223054	+	3805	protein_coding	heparin binding growth factor%2C transcript variant X5	-
719344	2284	3049	2433	2303	972	1494	1260	878	2594	2575	2454	2612	331	272	425	612	PRR12	NC_041772.1	49559498	49596396	+	7415	protein_coding	proline rich 12%2C transcript variant X1	-
714326	1749	1870	1951	1751	2070	2338	2548	2048	1138	1057	1230	1072	1974	3923	4207	3685	ACADVL	NC_041769.1	6986940	6992666	+	2304	protein_coding	acyl-CoA dehydrogenase very long chain	-
696122	1424	2193	1934	2963	1099	1512	1440	1516	2812	2500	2559	3262	327	450	323	721	TBC1D5	NC_041755.1	29963833	30528825	+	7106	protein_coding	TBC1 domain family member 5%2C transcript variant X1	TBC
708168	1842	2956	2194	3561	273	701	522	631	2109	2803	2545	3676	298	319	358	886	SEMA4B	NC_041760.1	68980177	69023493	+	4110	protein_coding	semaphorin 4B%2C transcript variant X2	Sema
722036	2765	2361	2605	2462	799	1233	901	712	2320	1896	2513	1945	418	1282	900	405	EHD1	NC_041767.1	9657305	9685101	+	3403	protein_coding	EH domain containing 1%2C transcript variant X1	-
714385	1896	1916	1909	1873	1529	1591	2067	1530	1956	1759	1745	1808	1377	1651	2930	3544	HGS	NC_041769.1	78031179	78050780	+	3084	protein_coding	hepatocyte growth factor-regulated tyrosine kinase substrate%2C transcript variant X1	FYVE
702410	2333	2484	2332	2782	1961	2006	1863	1539	2137	1876	1791	1946	347	541	367	378	MTDH	NC_041761.1	97926134	98007366	+	5854	protein_coding	metadherin%2C transcript variant X6	-
699460	1787	2201	1783	1682	1643	2083	1444	1491	1129	1697	1375	1007	2810	1937	2553	6246	CAD	NC_041766.1	81710539	81738749	-	7334	protein_coding	carbamoyl-phosphate synthetase 2%2C aspartate transcarbamylase%2C and dihydroorotase%2C transcript variant X2	CPSase_L_D2
716873	2137	2801	2078	2333	1202	1709	1177	1367	2087	2190	1904	2195	662	1543	1347	1859	VPS51	NC_041767.1	9415423	9441216	-	2606	protein_coding	VPS51 subunit of GARP complex	-
701067	1039	2450	1718	2072	3463	3065	2760	2941	2267	1993	1850	2140	878	944	696	759	AAK1	NC_041766.1	39120535	39338283	+	16353	protein_coding	AP2 associated kinase 1%2C transcript variant X2	Pkinase
707809	1592	2119	2153	2877	820	912	1055	755	3393	2365	2552	3540	291	339	122	216	SSH1	NC_041764.1	108411929	108487935	-	8904	protein_coding	slingshot protein phosphatase 1%2C transcript variant X2	DSPc
693730	2096	2605	2330	2458	1935	1983	2296	1763	1904	1919	1894	1797	651	1213	1154	830	CPSF7	NC_041767.1	12748157	12776926	+	3935	protein_coding	cleavage and polyadenylation specific factor 7%2C transcript variant X1	RRM_1
698962	1011	1465	1155	925	4320	2717	4336	2822	796	1084	946	819	2283	4936	5893	1939	RGCC	NC_041770.1	20072199	20086056	+	1105	protein_coding	regulator of cell cycle	-
574130	2549	2905	2689	2715	854	1664	949	760	2078	2429	2333	2515	382	670	610	1009	TYK2	NC_041772.1	10110204	10144759	-	4361	protein_coding	tyrosine kinase 2%2C transcript variant X5	Pkinase_Tyr
705480	2287	2590	1981	2205	1874	1717	1630	1537	2973	2511	2153	2327	467	471	392	608	MAN2A1	NC_041759.1	107151815	107327090	+	7293	protein_coding	mannosidase alpha class 2A member 1%2C transcript variant X1	-
701819	1946	2374	2280	2291	2552	2662	2430	2551	1826	1687	1843	1906	542	778	472	634	LOC701819	NC_041756.1	38749261	38914456	-	6241	protein_coding	E3 ubiquitin-protein ligase RNF216%2C transcript variant X1	-
706243	1889	2264	2306	2424	2212	2127	2368	1824	1906	1852	1984	1875	665	811	651	585	TACC1	NC_041761.1	39202846	39328788	+	9807	protein_coding	transforming acidic coiled-coil containing protein 1%2C transcript variant X3	-
699856	1031	1253	1545	1242	1491	870	1399	1110	977	1054	1258	1130	5422	6451	5779	4622	DEF8	NC_041773.1	76998184	77017920	+	3923	protein_coding	differentially expressed in FDCP 8 homolog%2C transcript variant X1	C1_1
696652	2080	2644	2464	2709	2747	2171	2458	2231	1584	1594	1662	1320	824	1233	1094	798	KIF5B	NC_041762.1	32918633	32967831	-	7210	protein_coding	kinesin family member 5B%2C transcript variant X1	Kinesin
699678	2671	2420	2437	2069	1432	1548	1513	1061	1686	1671	1968	1353	1067	1290	1690	2323	ATP13A2	NC_041754.1	207752376	207779544	+	4036	protein_coding	ATPase cation transporting 13A2%2C transcript variant X3	E1-E2_ATPase
706012	1832	1755	2500	2482	2044	2529	3940	2395	1621	1662	2127	1951	421	639	549	482	IL10RB	NC_041756.1	13254917	13288355	-	2677	protein_coding	interleukin 10 receptor subunit beta%2C transcript variant X1	-
694328	1042	1137	1215	1197	2559	1855	3042	2129	866	742	696	723	3981	7057	7624	3100	CSRNP1	NC_041755.1	94606455	94618170	-	5437	protein_coding	cysteine and serine rich nuclear protein 1	-
702016	1803	2166	1857	2430	3124	2209	2657	2267	1981	1725	1732	1869	901	1112	867	692	PTPN1	NC_041763.1	85744467	85818951	+	3280	protein_coding	protein tyrosine phosphatase non-receptor type 1	Y_phosphatase
708463	1814	2093	2051	1546	3326	3071	3450	2510	1740	1584	1735	1555	771	1726	2023	889	GPR132	NC_041760.1	167362369	167378051	-	3857	protein_coding	G protein-coupled receptor 132%2C transcript variant X4	7tm_1
706436	976	1692	1525	1281	2376	2244	1825	2323	2862	2343	2438	2885	1462	1787	1059	1675	ZMAT1	NC_041774.1	98643598	98691874	-	11081	protein_coding	zinc finger matrin-type 1%2C transcript variant X3	-
719733	1198	1191	1100	771	2280	2368	2399	2470	585	1083	968	796	3567	6568	4449	2128	STMN1	NC_041754.1	198894363	198900765	+	1298	protein_coding	stathmin 1%2C transcript variant X2	-
711601	2261	2025	2278	2182	1910	1696	2391	1538	2159	1635	2061	2020	1049	1192	1605	1888	PTPN23	NC_041755.1	103391360	103424710	+	5748	protein_coding	protein tyrosine phosphatase non-receptor type 23%2C transcript variant X1	Y_phosphatase
718182	2124	1837	1956	2685	1790	1509	1282	1612	3176	2306	2335	3225	204	307	175	142	FAM168A	NC_041767.1	66424762	66622920	-	7271	protein_coding	family with sequence similarity 168 member A%2C transcript variant X3	-
712920	2154	1499	1348	2160	1765	1400	1087	1561	3236	2373	1873	2779	1200	1362	1603	1472	REPIN1	NC_041756.1	176318536	176323757	+	4280	protein_coding	replication initiator 1%2C transcript variant X7	zf-C2H2
703998	2041	2352	2218	2603	1483	1577	1423	1489	1939	1524	1731	1787	907	979	1132	1847	GTF3C1	NC_041773.1	25802599	25889143	-	7070	protein_coding	general transcription factor IIIC subunit 1%2C transcript variant X2	B-block_TFIIIC
702056	1750	1584	1716	2254	3532	2590	2988	3271	1788	1587	1617	1987	834	1090	695	715	UBE2H	NC_041756.1	156116515	156235900	-	5757	protein_coding	ubiquitin conjugating enzyme E2 H%2C transcript variant X1	UQ_con
107000890	2055	2223	1975	2122	1833	2022	1704	1653	1971	1979	1898	1907	783	904	990	1118	PA2G4	NC_041764.1	55663736	55673295	+	2519	protein_coding	proliferation-associated 2G4	Peptidase_M24
702263	1825	2086	1820	2074	2361	2736	2469	2379	1466	1825	1441	1650	876	1441	1804	2385	ATG9A	NC_041765.1	106655612	106665661	-	4403	protein_coding	autophagy related 9A%2C transcript variant X8	-
709064	1006	1595	1784	1222	5616	2535	5242	4074	1680	1198	1758	1323	1244	1666	981	1230	ZDBF2	NC_041765.1	93701053	93739593	+	11568	protein_coding	zinc finger DBF-type containing 2%2C transcript variant X5	-
697658	1759	2300	2074	2913	1177	1110	1088	848	2728	2408	2179	2943	471	541	416	957	ELMSAN1	NC_041760.1	135807756	135882572	-	9676	protein_coding	ELM2 and Myb/SANT domain containing 1%2C transcript variant X3	ELM2
705746	2094	2091	2188	2180	2753	2789	2338	2785	1726	1722	1708	1742	686	1027	607	950	ISY1	NC_041755.1	147358609	147394542	+	5169	protein_coding	ISY1 splicing factor homolog	-
698688	1528	1336	1544	1482	957	915	1045	792	1435	1326	1446	1706	3866	3202	4230	5609	OGFR	NC_041763.1	97964030	97973903	+	3244	protein_coding	opioid growth factor receptor%2C transcript variant X1	-
707083	1557	687	1709	4116	1164	1351	3491	1299	3049	1533	2207	3165	952	1387	1808	1182	BHLHE40	NC_041755.1	136279758	136285380	+	2990	protein_coding	basic helix-loop-helix family member e40	HLH
699561	2002	1805	1610	2088	2401	1689	2390	1272	2744	2091	1748	2239	1353	1123	1651	1962	AMPD2	NC_041754.1	114508247	114520291	-	6713	protein_coding	adenosine monophosphate deaminase 2%2C transcript variant X3	-
678691	2487	2072	2284	2411	1405	1559	1186	1257	3025	2125	3004	2565	231	334	266	384	CYP2D6	NC_041763.1	9363007	9367184	+	1494	protein_coding	cytochrome P450%2C family 2%2C subfamily D%2C polypeptide 6	p450
705751	2060	2251	2165	2505	1466	1592	1602	1504	1825	1805	1948	1918	1120	1305	1599	1933	GGA3	NC_041769.1	71590372	71616206	-	4379	protein_coding	golgi associated%2C gamma adaptin ear containing%2C ARF binding protein 3%2C transcript variant X2	-
693387	1812	2491	1925	2301	2051	2730	1729	2113	1912	2027	1739	1910	885	980	1203	1058	TMPO	NC_041764.1	98291000	98326379	+	7078	protein_coding	thymopoietin%2C transcript variant X1	-
695886	1200	1606	1068	1644	5181	2103	3495	2557	919	1139	956	1105	1886	2226	2736	1832	SLC7A5	NC_041773.1	74850966	74891589	-	4675	protein_coding	solute carrier family 7 member 5	-
novel.1395	1582	953	1028	883	3795	3263	2807	3185	2212	1312	1186	1319	2642	3730	3729	2530	-	NC_041758.1	77651450	77663681	+	5454	-	- && O00370.1 RecName: Full=LINE-1 retrotransposable element ORF2 protein; Short=ORF2p; Includes: RecName: Full=Reverse transcriptase; Includes: RecName: Full=Endonuclease && -	-
717683	1311	1345	1279	1518	1103	646	1070	809	1471	1253	1541	1761	3914	5290	5820	3852	CBX4	NC_041769.1	76157142	76163413	-	2662	protein_coding	chromobox 4	Chromo
721873	2143	2015	1920	1898	2265	1942	1847	1657	1648	1678	1775	1413	1809	1960	2748	3120	SART1	NC_041767.1	8573479	8591065	-	2673	protein_coding	spliceosome associated factor 1%2C recruiter of U4/U6.U5 tri-snRNP	SART-1
696867	2565	2803	2517	3327	1354	1737	1063	1257	1512	1843	1807	1866	379	397	324	389	C3H7orf50	NC_041756.1	34074267	34198905	-	1305	protein_coding	chromosome 3 C7orf50 homolog%2C transcript variant X1	-
100429676	1560	2196	2174	2324	977	1276	932	1087	2081	2162	2294	2682	1166	1322	959	1689	ZFP30	NC_041772.1	36885754	36911871	-	6873	protein_coding	ZFP30 zinc finger protein%2C transcript variant X6	KRAB
698187	2136	1919	2014	2280	2944	2577	3251	2456	1873	1568	1747	1722	789	1125	884	699	SZRD1	NC_041754.1	208388486	208422146	-	3700	protein_coding	SUZ RNA binding domain containing 1%2C transcript variant X7	-
720361	1701	1997	2107	1771	3350	3161	3575	2906	1226	1179	1510	1498	1134	1466	1267	1068	GATAD2A	NC_041772.1	18987245	19113625	+	6357	protein_coding	GATA zinc finger domain containing 2A%2C transcript variant X6	GATA
719564	1068	1075	1111	1013	2400	1628	2772	2216	868	923	893	891	3805	5286	6091	5401	SYF2	NC_041754.1	199508471	199519286	+	2246	protein_coding	SYF2 pre-mRNA splicing factor	-
100689489	2084	2274	1941	2455	1564	1402	1698	1438	2559	2365	2088	2191	629	740	740	745	ZNF207	NC_041769.1	28766169	28787957	+	2763	protein_coding	zinc finger protein 207	-
701924	1312	1387	1177	1247	1072	1169	814	1054	2344	2200	1967	2727	2335	2491	2721	4666	NPRL2	NC_041755.1	106476416	106479996	-	2481	protein_coding	NPR2 like%2C GATOR1 complex subunit%2C transcript variant X2	-
698546	2268	2969	2577	2752	3304	3247	3017	2225	1863	1382	1629	1663	485	503	330	388	ZC3H12D	NC_041757.1	55403950	55440534	-	2610	protein_coding	zinc finger CCCH-type containing 12D%2C transcript variant X1	-
710797	1175	1497	1821	1753	3587	3013	3531	3396	2089	1710	2030	2383	875	750	996	1777	HDAC4	NC_041765.1	126449129	126801057	-	10230	protein_coding	histone deacetylase 4%2C transcript variant X8	Hist_deacetyl
699079	1994	2609	2301	2109	1546	1602	1226	1117	2014	2251	2033	1936	1487	945	1383	1094	SRSF8	NC_041767.1	88310833	88315283	+	4247	protein_coding	serine and arginine rich splicing factor 8%2C transcript variant X1	RRM_1
703733	1917	1919	1487	2774	1703	2033	1796	1740	1954	1591	1371	2162	1800	1643	1804	3644	TEP1	NC_041760.1	82218828	82262973	-	8330	protein_coding	telomerase associated protein 1%2C transcript variant X5	NACHT
705202	1235	2414	1804	1879	2575	2556	2499	2291	1901	2139	1832	1867	1071	1417	877	1322	KIAA0355	NC_041772.1	33751973	33850497	+	8770	protein_coding	KIAA0355 ortholog%2C transcript variant X5	-
708290	2459	2468	2686	2730	1559	1678	1511	1338	1909	1625	2072	1959	384	661	654	930	DCTN1	NC_041766.1	34428640	34459305	+	5182	protein_coding	dynactin subunit 1%2C transcript variant X1	-
707177	1813	2037	1732	2561	2566	1931	2236	2495	2085	1747	1460	2258	532	1037	688	536	ETNK1	NC_041764.1	23949556	24012128	+	7917	protein_coding	ethanolamine kinase 1	Choline_kinase
702967	1989	2011	1796	2005	2464	1851	2109	1861	1472	1484	1368	1303	1678	2154	1768	1490	CHCHD2	NC_041756.1	59120120	59125300	-	804	protein_coding	coiled-coil-helix-coiled-coil-helix domain containing 2	-
714976	1496	2378	1963	2281	2221	2727	1828	1814	1953	2019	2374	2111	554	1210	741	559	YPEL2	NC_041769.1	37409921	37476113	-	5867	protein_coding	yippee like 2%2C transcript variant X1	-
711026	2213	2775	2450	2902	1737	1661	1507	1468	1705	1712	1701	1554	464	613	512	537	DDX46	NC_041759.1	132220329	132297509	+	5713	protein_coding	DEAD-box helicase 46%2C transcript variant X1	DEAD
711216	1647	1675	1843	1367	2526	1878	2811	1597	1337	1545	2178	1021	1730	1820	2940	4082	PIEZO1	NC_041773.1	75733325	75800475	-	8088	protein_coding	piezo type mechanosensitive ion channel component 1%2C transcript variant X2	-
717144	1617	1860	1884	1613	2555	2419	2932	2139	1119	1240	1532	1331	1932	3296	2752	3114	CCDC9	NC_041772.1	47277888	47296238	+	3769	protein_coding	coiled-coil domain containing 9%2C transcript variant X1	-
novel.219	2343	2218	2228	2172	1210	1113	931	1162	2792	2448	2436	2946	117	216	192	224	-	NC_041754.1	200197441	200202366	+	4926	-	- && Q96MD7.1 RecName: Full=Uncharacterized protein C9orf85 && -	-
717989	2131	1930	1807	1903	1565	1830	1715	1604	1495	1460	1384	1671	1592	2128	2846	3724	OTUB1	NC_041767.1	10552074	10566087	-	2341	protein_coding	OTU deubiquitinase%2C ubiquitin aldehyde binding 1	-
698713	1878	1859	1350	1972	1590	1206	1279	1925	1416	1682	1190	2464	1986	2387	1933	2285	LOC698713	NC_041770.1	62240128	62241115	-	670	protein_coding	60S ribosomal protein L13a-like	-
708931	2144	2396	2036	2280	1536	1566	1653	1239	2115	1949	1918	2295	713	916	1143	1492	REXO1	NC_041772.1	1622797	1655829	-	4688	protein_coding	RNA exonuclease 1 homolog%2C transcript variant X2	-
722421	1831	2255	2267	2520	1561	1665	1474	1322	1822	1832	2079	2109	1098	1080	1039	1877	NUP214	NC_041768.1	9232253	9343710	-	6888	protein_coding	nucleoporin 214%2C transcript variant X6	-
719313	1495	1360	1357	1602	3274	2606	2712	2936	1161	1182	1131	1330	2306	3001	2904	2972	MTCH1	NC_041757.1	132463604	132481994	+	2354	protein_coding	mitochondrial carrier 1%2C transcript variant X1	Mito_carr
710290	574	576	450	1060	1636	2748	3533	2514	387	628	529	791	3568	6288	7943	6019	ID3	NC_041754.1	201209416	201211335	+	1291	protein_coding	inhibitor of DNA binding 3%2C HLH protein	HLH
707754	1630	2349	2171	2338	2556	2289	2371	2189	1845	1787	1831	1907	770	859	593	730	CCNT1	NC_041764.1	48290987	48326511	-	7914	protein_coding	cyclin T1%2C transcript variant X1	-
705808	1858	2224	1655	3029	1691	2020	1645	1641	1890	2031	1648	2262	616	795	687	802	UBA2	NC_041772.1	33937356	33979916	+	2661	protein_coding	ubiquitin like modifier activating enzyme 2%2C transcript variant X1	-
719947	1529	2116	1904	1695	1605	1867	2031	1684	1425	1625	1522	1729	1419	2095	1466	2127	LOC719947	NC_041772.1	20168479	20168975	-	497	transcribed_pseudogene	40S ribosomal protein S25 pseudogene	-
716578	2231	2345	2046	2292	1628	1782	1416	1417	1438	1473	1508	1476	1148	1330	1548	1491	SNRPB	NC_041763.1	64030821	64039956	+	1163	protein_coding	small nuclear ribonucleoprotein polypeptides B and B1%2C transcript variant X1	LSM
718811	2073	2077	2296	2136	1721	1504	1712	1622	2454	2022	2301	2329	757	990	736	906	ZNF655	NC_041756.1	41670629	41689736	+	6131	protein_coding	zinc finger protein 655%2C transcript variant X4	-
701788	1717	2026	1845	2347	2638	2328	2819	2406	1984	1605	1602	1877	1524	1663	1120	1361	ZFP91	NC_041767.1	15057907	15100930	-	5479	protein_coding	ZFP91 zinc finger protein%2C transcript variant X1	-
712175	1392	1783	1873	2219	1248	1662	1020	1320	2805	2085	2495	3534	1026	702	960	1504	ZNF862	NC_041756.1	176204171	176233582	+	7014	protein_coding	zinc finger protein 862%2C transcript variant X4	KRAB
715857	2270	1888	1911	2401	3296	2667	3133	2593	1531	1095	1097	1179	1040	1335	1058	903	ENSA	NC_041754.1	100505398	100512915	+	3536	protein_coding	endosulfine alpha%2C transcript variant X3	-
716611	1993	1802	1833	2169	3030	2421	3116	2332	2039	1855	1848	1902	747	1115	1009	673	TOR1AIP1	NC_041754.1	37089893	37128518	+	4868	protein_coding	torsin 1A interacting protein 1%2C transcript variant X1	-
713228	2236	2348	2017	2344	2639	2237	2302	2223	1696	1644	1499	1559	1418	1253	1062	1482	DHX8	NC_041769.1	54719245	54763554	+	6805	protein_coding	DEAH-box helicase 8%2C transcript variant X1	DUF1605
709604	2224	2198	2059	2465	2518	2732	2623	2276	1340	1521	1415	1230	749	1014	803	778	CS	NC_041764.1	55844985	55875779	-	3159	protein_coding	citrate synthase%2C transcript variant X1	Citrate_synt
696336	1632	1667	1863	1347	3751	3285	3389	2738	1670	1347	1629	1541	963	1183	1135	983	PXN	NC_041764.1	119990600	120048303	-	6023	protein_coding	paxillin%2C transcript variant X10	LIM
719260	1663	1585	1888	2066	2542	2570	2026	2534	2511	2079	2005	2631	557	1017	601	851	AIM2	NC_041754.1	91777410	91902069	+	2248	protein_coding	absent in melanoma 2%2C transcript variant X2	PAAD_DAPIN
703859	1504	1787	1540	1955	4313	2616	3033	2998	1488	1285	1262	1490	1537	1561	1237	1518	NOP58	NC_041765.1	89609452	89645472	+	2781	protein_coding	NOP58 ribonucleoprotein%2C transcript variant X2	-
100426344	633	776	601	649	7988	2654	4733	4204	731	609	516	577	3173	7112	2324	2725	ZFAND2A	NC_041756.1	34206688	34217272	-	4053	protein_coding	zinc finger AN1-type containing 2A%2C transcript variant X2	zf-AN1
107000661	2088	1739	1244	1667	3308	2687	2745	2615	2041	1489	1030	1391	1022	2581	2099	1598	PGD	NC_041754.1	214042669	214063171	-	2487	protein_coding	phosphogluconate dehydrogenase	NAD_binding_2
114669832	1314	1570	999	1164	3035	2615	2189	2484	2420	2263	2185	2436	1080	646	1276	2855	LOC114669832	NC_041767.1	35266	45350	-	3087	protein_coding	single Ig IL-1-related receptor%2C transcript variant X2	TIR
700399	2008	1902	1850	1472	1545	1207	1229	948	2391	2011	1770	2080	981	1134	1441	1633	PLXNA3	NC_041774.1	150382519	150398311	+	6930	protein_coding	plexin A3%2C transcript variant X1	Sema
707613	1695	1804	1767	2936	3446	2093	3659	2701	1284	1138	1255	1519	978	1145	1393	968	SPAG9	NC_041769.1	45668893	45832474	+	8965	protein_coding	sperm associated antigen 9%2C transcript variant X1	-
716464	1844	2307	2190	2429	1769	2113	2037	1762	1778	1824	2006	2028	473	850	883	1034	PLEKHM1	NC_041769.1	56700372	56757357	-	5335	protein_coding	pleckstrin homology and RUN domain containing M1	RUN
704966	2808	2798	2753	2844	885	1309	802	563	1965	1943	2067	1898	239	403	472	597	NELFB	NC_041768.1	930166	949913	-	4063	protein_coding	negative elongation factor complex member B	-
novel.2928	1545	1392	1310	1821	3716	3787	3381	3329	2220	1948	1582	2356	316	627	275	290	-	NC_041764.1	53836111	53844955	+	7067	-	- && Q8WTZ3.1 RecName: Full=Zinc finger protein ENSP00000375192 && -	-
717622	1368	2010	1528	2386	1114	1422	801	1339	2651	2708	2623	4302	441	758	491	654	NPHP3	NC_041755.1	34946185	34988525	-	5432	protein_coding	nephrocystin 3%2C transcript variant X1	-
708564	1749	2066	1861	2846	2718	2164	1952	2764	1690	1448	1574	2219	1355	1171	986	1851	CCDC66	NC_041755.1	112728474	112795686	+	3536	protein_coding	coiled-coil domain containing 66%2C transcript variant X3	-
698854	2003	1872	2405	2140	3295	2832	4736	2470	1084	988	1347	1111	946	940	1022	1542	OGDH	NC_041756.1	70517473	70611994	-	4537	protein_coding	oxoglutarate dehydrogenase%2C transcript variant X4	-
697941	1620	2064	1592	1702	1458	1445	864	1278	3549	2949	2341	2697	1229	966	612	1102	ETAA1	NC_041766.1	41347996	41362947	-	4841	protein_coding	ETAA1 activator of ATR kinase%2C transcript variant X1	-
704736	2035	2039	2270	1782	1950	1874	2280	1488	1663	1578	1889	1536	1172	1909	1786	1727	ERGIC3	NC_041763.1	70761459	70777179	+	1412	protein_coding	ERGIC and golgi 3%2C transcript variant X1	-
703459	1329	1872	1695	1958	3322	2964	3876	2608	1967	1755	1651	1592	1101	1706	1154	807	CREBRF	NC_041759.1	170460850	170545873	+	9015	protein_coding	CREB3 regulatory factor%2C transcript variant X3	-
705742	1513	2305	2149	2390	2416	2236	2278	1978	1761	1670	1918	1633	879	1013	998	1195	RALGAPB	NC_041763.1	73737161	73841105	+	5936	protein_coding	Ral GTPase activating protein non-catalytic beta subunit%2C transcript variant X1	-
714798	1373	1658	1849	2177	2140	2373	1901	2195	2406	1857	2298	2922	1032	914	947	1234	PHF21A	NC_041767.1	19651689	19845167	+	13255	protein_coding	PHD finger protein 21A%2C transcript variant X16	PHD
709573	1693	1900	1696	1879	2798	2120	2287	2219	1794	1649	1632	1727	1323	1874	1504	2371	C20H16orf72	NC_041773.1	9122439	9151310	+	3051	protein_coding	chromosome 20 C16orf72 homolog	-
709570	1716	2208	2165	2084	1085	1491	1036	1141	2701	2452	2351	3101	338	587	357	488	MFN1	NC_041755.1	84486157	84531443	+	4879	protein_coding	mitofusin 1%2C transcript variant X1	Fzo_mitofusin
100425043	982	1683	1786	1667	843	1021	1089	967	2312	2832	2929	4251	951	1133	1466	2265	GOLGA1	NC_041768.1	15724697	15794778	+	6260	protein_coding	golgin A1%2C transcript variant X1	-
714474	2575	2266	2116	2395	1141	1288	1187	1040	2216	2297	2191	2473	498	656	624	740	WAS	NC_041774.1	48682572	48690225	+	1850	protein_coding	WASP actin nucleation promoting factor%2C transcript variant X2	PBD
699462	2548	1797	2318	2266	1738	1197	2504	1304	1873	1242	2072	1584	858	1913	1761	768	SLC20A1	NC_041766.1	15816905	15834812	+	3316	protein_coding	solute carrier family 20 member 1	-
702752	2248	2040	1848	2006	1729	1514	1492	1510	2467	2208	2082	2572	757	1020	1139	897	CLK4	NC_041759.1	175941838	175968034	-	3670	protein_coding	CDC like kinase 4%2C transcript variant X4	Pkinase
709860	2401	2711	2095	2558	1474	1587	1511	1231	1774	2149	1990	2128	142	220	133	213	SPN	NC_041773.1	27705172	27707602	-	2053	protein_coding	sialophorin	-
695123	1992	2109	2241	2427	2088	1732	1831	1938	1719	1521	1660	1683	1400	907	1158	1287	SMC3	NC_041762.1	111132782	111171838	+	5542	protein_coding	structural maintenance of chromosomes 3	SMC_N
703751	1781	1756	2538	1894	1364	1380	1888	1284	1898	1647	2194	1894	718	1335	1257	1059	ATP5MC2	NC_041764.1	53255936	53268202	-	2900	protein_coding	ATP synthase membrane subunit c locus 2%2C transcript variant X1	-
717766	2722	2185	2611	3779	519	837	606	706	2037	2019	2204	2686	104	215	241	243	PSMB8	NC_041757.1	136681298	136685276	+	1562	protein_coding	proteasome subunit beta 8%2C transcript variant X2	Proteasome
703254	1708	1685	1454	1907	3102	3141	2262	2434	1471	1411	1274	1460	1608	2950	2261	1414	HNRNPH2	NC_041774.1	98221501	98227705	+	2403	protein_coding	heterogeneous nuclear ribonucleoprotein H2%2C transcript variant X1	RRM_1
715885	2187	2181	2133	2514	1907	1990	2013	1907	1985	1630	1605	1714	1007	1201	996	1164	NMT1	NC_041769.1	56321618	56370407	+	4928	protein_coding	N-myristoyltransferase 1	-
702912	1647	2026	1755	1977	2682	2274	2578	2199	1690	1554	1391	1568	1205	1559	1662	1924	ARIH1	NC_041760.1	49195294	49308951	+	5381	protein_coding	ariadne RBR E3 ubiquitin protein ligase 1%2C transcript variant X1	IBR
708810	2258	2615	2352	2405	1019	1683	1182	1126	2507	2462	2240	2361	234	506	424	326	TTC31	NC_041766.1	34321528	34333025	-	3036	protein_coding	tetratricopeptide repeat domain 31%2C transcript variant X2	-
699901	1962	2546	2200	2271	1645	1770	1668	1208	2180	2018	1912	2101	576	780	762	666	SP3	NC_041765.1	60999673	61055870	-	5304	protein_coding	Sp3 transcription factor%2C transcript variant X2	zf-C2H2
695641	1166	2068	1988	3093	1781	1843	1958	2352	1414	2143	2251	2592	390	690	558	879	LPIN2	NC_041771.1	64152813	64258610	-	6964	protein_coding	lipin 2%2C transcript variant X6	-
710344	1927	2022	1957	2186	2140	2298	1603	1919	1485	1445	1524	1263	1246	1570	1489	1537	SSB	NC_041765.1	56911405	56925231	+	1701	protein_coding	small RNA binding exonuclease protection factor La%2C transcript variant X2	RRM_1
714578	1894	2401	1970	2028	1372	1688	1285	1331	2341	2599	2228	2543	505	896	620	819	NDST2	NC_041762.1	63995823	64010772	+	6562	protein_coding	N-deacetylase and N-sulfotransferase 2%2C transcript variant X5	Sulfotransfer_1
707364	1274	2362	1648	1817	2333	2418	2029	2368	1659	2196	1925	2391	1036	1091	936	1801	HELQ	NC_041758.1	50206668	50258422	+	5681	protein_coding	helicase%2C POLQ like%2C transcript variant X4	DEAD
709213	579	375	147	1403	172	214	145	145	6721	4591	2987	6730	189	184	251	269	ALDOC	NC_041769.1	24196623	24200774	-	2165	protein_coding	aldolase%2C fructose-bisphosphate C%2C transcript variant X2	-
708006	1938	2201	1470	2032	2470	3765	2048	2809	1795	1948	1438	1711	558	1404	900	1582	PRMT2	NC_041756.1	124407	155978	-	3045	protein_coding	protein arginine methyltransferase 2%2C transcript variant X2	SH3_1
708905	1593	1900	1930	2572	4174	2575	2197	3145	1855	1470	1316	1921	669	812	710	792	FGFR1OP2	NC_041764.1	28260118	28288589	+	2986	protein_coding	FGFR1 oncogene partner 2%2C transcript variant X1	-
707828	1881	2127	1838	2498	1684	1805	1338	1503	2292	1981	1766	2256	560	592	540	406	NUDT21	NC_041773.1	43625839	43649423	-	4473	protein_coding	nudix hydrolase 21	-
641440	1645	1159	916	2490	1578	1479	1458	1445	3646	2413	1980	3441	2322	902	834	626	BNIP3L	NC_041761.1	26649356	26684263	+	1011	protein_coding	BCL2 interacting protein 3 like	-
693338	1536	2219	2032	2225	2230	2182	2511	2223	2126	1995	1829	2276	320	375	234	434	OSBPL8	NC_041764.1	75907970	76125840	-	8788	protein_coding	oxysterol binding protein like 8%2C transcript variant X10	PH
706262	1975	2237	2102	2348	2240	1591	1921	1606	2029	1863	1852	1804	1211	1013	1019	881	PPIG	NC_041765.1	56691173	56752771	+	7602	protein_coding	peptidylprolyl isomerase G%2C transcript variant X2	Pro_isomerase
702886	2091	1651	1661	2041	3058	1739	2176	2079	2914	2043	1978	2687	333	736	555	433	ELF4	NC_041774.1	126317219	126364971	-	4946	protein_coding	E74 like ETS transcription factor 4%2C transcript variant X2	Ets
716258	2108	1871	2260	3059	1734	1981	1666	1667	2024	1711	2115	2057	357	356	573	772	MAP3K14	NC_041769.1	56527717	56581770	-	4463	protein_coding	mitogen-activated protein kinase kinase kinase 14	Pkinase
106997914	1792	2227	2297	2446	885	1066	1043	1002	2177	2372	2760	2574	296	713	661	362	LOC106997914	NC_041757.1	135206060	135248991	-	7657	lncRNA	uncharacterized LOC106997914%2C transcript variant X2	-
100426739	1545	2358	2097	3107	1408	2379	1656	2539	1461	1949	2025	3276	258	476	301	649	PRR29	NC_041769.1	60557450	60563010	+	3337	protein_coding	proline rich 29%2C transcript variant X2	-
698806	2411	2045	2006	4009	860	1072	572	719	2437	1699	1658	2600	181	160	160	246	PARP1	NC_041754.1	83925067	83972085	-	3734	protein_coding	poly(ADP-ribose) polymerase 1	WGR
719169	1528	2419	1902	2236	1950	2230	1895	1831	2113	2300	2204	2330	388	468	403	513	STK38	NC_041757.1	132897902	132952806	+	3545	protein_coding	serine/threonine kinase 38	Pkinase
708929	1828	2533	2458	1794	1492	1869	1587	1331	1868	2065	2518	1673	694	981	780	1038	WDFY2	NC_041770.1	30036011	30213195	+	10116	protein_coding	WD repeat and FYVE domain containing 2%2C transcript variant X1	FYVE
706407	2640	1422	1741	1825	2862	2132	3346	2125	1368	1136	1321	1388	1089	1950	2055	1476	ZYX	NC_041756.1	169975533	169985529	+	2152	protein_coding	zyxin	LIM
721993	2030	2366	2065	2781	2056	1555	1843	1481	1851	1521	1596	1895	772	820	585	811	LARP4B	NC_041762.1	1531045	1659063	-	9844	protein_coding	La ribonucleoprotein domain family member 4B%2C transcript variant X5	-
693966	77	107	280	208	4513	7425	13644	8924	102	68	202	219	994	3939	2239	964	LOC693966	NC_041761.1	126303552	126304284	-	730	protein_coding	superoxide dismutase [Cu-Zn]-like	-
705669	1620	1588	1730	1734	2882	2616	2558	2271	950	1065	1091	986	2364	3039	2799	2310	ISCU	NC_041764.1	108182610	108189358	+	969	protein_coding	iron-sulfur cluster assembly enzyme	-
712624	2566	2877	3305	2701	1226	1294	799	1001	1496	1584	2161	1621	931	624	594	1329	PARVG	NC_041763.1	7263172	7303326	-	2451	protein_coding	parvin gamma%2C transcript variant X1	CH
694094	1009	1802	1614	1982	2677	2383	2455	2202	1757	1580	1675	1610	1691	1720	1541	2499	PCNX1	NC_041760.1	133015271	133226397	+	13236	protein_coding	pecanex 1%2C transcript variant X5	-
706748	1382	1827	1406	1572	3516	2970	3220	2612	1831	1750	1452	1333	1215	1818	1425	1336	HBS1L	NC_041757.1	38562329	38663495	-	12593	protein_coding	HBS1 like translational GTPase%2C transcript variant X1	GTP_EFTU
716931	1230	1999	1807	2218	2550	1894	2487	1948	1627	1692	1798	2128	1282	1476	1053	1249	PRR14L	NC_041763.1	19762296	19835054	+	11141	protein_coding	proline rich 14 like%2C transcript variant X1	-
701837	1768	2746	2368	2899	1604	1666	1496	1367	2181	1884	1952	2080	355	433	406	318	OTUD4	NC_041758.1	142766944	142815194	-	7909	protein_coding	OTU deubiquitinase 4%2C transcript variant X4	OTU
699605	1823	1937	1856	2131	576	898	739	743	2061	1956	2296	2700	437	562	896	2934	BRAT1	NC_041756.1	35775611	35793532	+	4008	protein_coding	BRCA1 associated ATM activator 1%2C transcript variant X2	-
701842	2335	2051	1931	2544	1588	1456	1560	1229	1753	1468	1702	1821	785	1098	1564	1517	CIB1	NC_041760.1	69024082	69027952	-	1440	protein_coding	calcium and integrin binding 1%2C transcript variant X3	-
701413	1965	1976	2135	2025	1122	1410	1026	1238	2721	2223	2402	2714	519	767	822	1535	LOC701413	NW_021160772.1	3061	15701	+	4132	protein_coding	cyclin-L2%2C transcript variant X2	-
720255	1798	2144	2329	3270	1293	1418	1326	1721	2090	1748	2232	2450	485	551	607	1053	LY9	NC_041754.1	90100602	90130014	-	2607	protein_coding	lymphocyte antigen 9	-
693503	1528	1646	1438	3027	1449	1353	1461	1505	2713	2264	2032	3059	1128	930	929	1065	RLF	NC_041754.1	184328616	184409006	-	6426	protein_coding	rearranged L-myc fusion%2C transcript variant X1	-
106992483	2138	2353	2290	2128	1670	1840	1782	1577	1698	1618	1591	1452	445	521	700	317	TMED2	NC_041764.1	123473817	123487692	+	2157	protein_coding	transmembrane p24 trafficking protein 2%2C transcript variant X2	-
114673776	2262	2793	2526	2434	1249	1703	1016	1130	1956	1886	1928	1722	317	400	324	472	RALBP1	NC_041771.1	70421270	70484439	+	4597	protein_coding	ralA binding protein 1%2C transcript variant X3	RhoGAP
708765	776	1505	1194	1960	2734	2357	2455	2520	2955	2211	2016	3202	768	714	672	878	BRWD3	NC_041774.1	77420441	77552790	-	8840	protein_coding	bromodomain and WD repeat domain containing 3%2C transcript variant X2	Bromodomain
700426	1520	2210	1637	1953	2429	2388	1710	2043	2349	2252	2039	2337	496	952	557	752	SETD7	NC_041758.1	137406233	137459588	-	8272	protein_coding	SET domain containing 7%2C histone lysine methyltransferase%2C transcript variant X2	-
696036	1932	2155	1913	2647	2167	2060	1683	1857	2329	1956	1753	2076	344	400	237	272	EFR3A	NC_041761.1	132201115	132303234	+	5527	protein_coding	EFR3 homolog A%2C transcript variant X2	-
706242	1924	2327	1499	855	1309	1486	874	789	2183	2680	2298	1847	1064	1620	1613	2059	INF2	NC_041760.1	167018325	167048107	+	4783	protein_coding	inverted formin%2C FH2 and WH2 domain containing%2C transcript variant X2	FH2
700717	2013	3125	2270	2000	1613	1894	1340	1514	1866	1910	1691	1926	625	841	561	789	SENP2	NC_041755.1	90905630	90949911	+	3381	protein_coding	SUMO specific peptidase 2%2C transcript variant X1	Peptidase_C48
713877	1372	1810	1846	2260	2300	2042	1917	1874	1944	1718	1564	1762	1692	2020	1022	1924	N4BP2L2	NC_041770.1	11439214	11535416	-	4245	protein_coding	NEDD4 binding protein 2 like 2%2C transcript variant X2	-
720460	636	1323	3274	1087	3935	2027	6558	3772	617	685	1482	664	1260	1098	1451	2027	ZNF331	NC_041772.1	53294146	53336661	+	5599	protein_coding	zinc finger protein 331%2C transcript variant X6	KRAB
717590	2074	1621	1808	1791	1602	1493	1686	1498	1812	1590	1615	1840	1745	1718	2506	2180	DAXX	NC_041757.1	136183747	136188230	+	2656	protein_coding	death domain associated protein%2C transcript variant X1	-
698481	2384	2484	2257	2322	1644	1690	1731	1266	1386	1425	1507	1156	737	1012	770	1353	EIF3B	NC_041756.1	35454796	35482742	+	3644	protein_coding	eukaryotic translation initiation factor 3 subunit B	RRM_1
701382	2165	1629	1539	3136	2436	1948	2148	2249	1395	1147	1261	1507	1309	1708	1864	2517	PLEKHM2	NC_041754.1	209057509	209108983	-	4111	protein_coding	pleckstrin homology and RUN domain containing M2%2C transcript variant X1	RUN
714598	2022	1666	1588	1509	1788	1507	1523	1495	1524	1217	1246	1321	2135	2415	2130	3097	LOC714598	NC_041769.1	30105412	30105918	+	507	transcribed_pseudogene	60S ribosomal protein L28 pseudogene	-
711437	2411	1722	2384	3867	363	498	397	545	2272	1695	2418	3129	144	279	246	509	CTSH	NC_041760.1	56223347	56244555	-	1488	protein_coding	cathepsin H	Peptidase_C1
702511	1972	1818	1788	1911	1271	1182	1291	1218	2070	1718	1662	1965	1537	1880	2365	2760	CLK3	NC_041760.1	51646216	51661473	+	3447	protein_coding	CDC like kinase 3%2C transcript variant X2	Pkinase
100429361	2153	2943	2027	2225	1931	2004	1551	1572	1570	1798	1582	1642	930	872	786	1170	MRTFA	NC_041763.1	10901607	11123770	+	5085	protein_coding	myocardin related transcription factor A%2C transcript variant X2	SAP
716120	834	958	1111	845	2777	2035	2694	2700	676	771	863	760	3167	3365	5000	7018	NCAPH2	NC_041763.1	966871	983132	-	3694	protein_coding	non-SMC condensin II complex subunit H2%2C transcript variant X1	-
708216	1179	1500	1134	1539	3616	3368	3045	3372	1125	1146	998	1125	2116	2277	2099	3520	NUP205	NC_041756.1	161989752	162083102	+	6322	protein_coding	nucleoporin 205%2C transcript variant X1	-
700977	30	31	7	5	6247	7033	5435	2737	43	23	32	13	5527	6972	4900	4959	MT1E	NC_041773.1	43833200	43834533	+	402	protein_coding	metallothionein 1E	-
718536	1435	1128	1197	1600	2024	2311	2210	2190	1220	1008	1220	1265	2000	4069	3837	2069	HMGA1	NC_041757.1	135249533	135259619	-	3034	protein_coding	high mobility group AT-hook 1%2C transcript variant X1	-
699488	1930	2207	2079	1789	1093	1515	1265	1121	1519	1464	1749	1466	1306	1661	1784	2855	SPG7	NC_041773.1	76545630	76599872	+	3575	protein_coding	SPG7 matrix AAA peptidase subunit%2C paraplegin%2C transcript variant X2	AAA
693502	1942	1664	1670	1905	1303	1527	2168	1484	620	738	873	548	1849	3752	3303	2675	SLC25A5	NC_041774.1	115745253	115748087	+	1196	protein_coding	solute carrier family 25 member 5	Mito_carr
707945	1452	1658	1659	1738	3049	2828	3288	2418	2221	1659	1618	2163	615	716	1097	917	DENND5A	NC_041767.1	56423959	56553645	+	5234	protein_coding	DENN domain containing 5A%2C transcript variant X4	DENN
106998836	1723	2033	1186	1913	1546	2031	1120	2084	1596	1799	1017	2116	1224	2342	1006	2045	LOC106998836	NC_041759.1	83452834	83455871	+	647	protein_coding	cytochrome c oxidase subunit 7C%2C mitochondrial	-
716058	1863	1970	1545	2620	1576	1445	1014	1489	2812	2157	1404	2609	1290	849	688	1933	ZMYND8	NC_041763.1	82404821	82553674	-	6933	protein_coding	zinc finger MYND-type containing 8%2C transcript variant X25	Bromodomain
106992273	1864	2393	2636	170	3702	3324	3104	51	2540	2563	2853	120	473	668	411	8	LOC106992273	NC_027914.1	1189761	1297038	+	7312	protein_coding	cAMP-dependent protein kinase catalytic subunit PRKX%2C transcript variant X3	Pkinase
710553	520	677	662	584	2589	2514	3030	2754	506	521	461	638	3473	5900	6708	6184	GALE	NC_041754.1	200965506	200971095	+	2912	protein_coding	UDP-galactose-4-epimerase%2C transcript variant X6	-
701803	1738	2170	1916	2154	2181	2215	1862	1973	2216	2051	1964	2040	317	735	493	538	SMAD4	NC_041771.1	31331614	31392683	-	8792	protein_coding	SMAD family member 4	MH2
697740	1642	1453	1410	1747	2465	1637	2014	1749	2826	2232	1945	2350	807	919	1083	685	ZNF770	NC_041760.1	11427589	11437638	-	5357	protein_coding	zinc finger protein 770%2C transcript variant X1	-
699632	1338	1516	1534	1092	2055	1922	3544	1289	842	1162	1177	1036	1735	1486	2411	5359	CRIP1	NC_041760.1	167798898	167801869	+	445	protein_coding	cysteine rich protein 1%2C transcript variant X1	LIM
708761	2095	2898	2585	2880	1396	1592	1256	1245	2076	2133	2056	2066	213	316	321	326	ZMYND11	NC_041762.1	907411	1024559	+	5756	protein_coding	zinc finger MYND-type containing 11%2C transcript variant X8	PWWP
714629	2008	2355	1724	2308	1944	1749	1650	1672	2135	2067	1598	2074	840	739	685	1039	MED23	NC_041757.1	35151550	35198880	-	5334	protein_coding	mediator complex subunit 23%2C transcript variant X3	-
710073	2208	1927	2067	2769	1450	1339	1204	1122	2585	1905	1990	2475	432	487	799	1357	FKBP15	NC_041768.1	29615396	29671040	+	4331	protein_coding	FKBP prolyl isomerase 15	FKBP_C
709961	1784	2167	1807	1583	1609	1911	1636	1351	1407	2169	1799	1639	1073	1776	1710	1052	CD2BP2	NC_041773.1	27747430	27751935	-	3329	protein_coding	CD2 cytoplasmic tail binding protein 2	-
698538	1634	1669	1824	1660	1406	1525	1676	1334	1446	1162	1673	1610	1583	2131	2790	3485	LOC698538	NW_021160372.1	11963	40039	+	2955	protein_coding	protein phosphatase 1 regulatory subunit 12C	-
707856	1591	2004	1733	2078	2698	2163	2506	1959	1856	1715	1639	1835	736	882	694	505	HIPK1	NC_041754.1	110231628	110280842	-	8965	protein_coding	homeodomain interacting protein kinase 1%2C transcript variant X3	Pkinase
106995090	1624	2281	3107	2014	1367	1153	2306	920	1918	1853	3475	2217	417	380	783	436	MAF	NC_041773.1	66641025	66647465	-	2223	protein_coding	MAF bZIP transcription factor%2C transcript variant X2	bZIP_Maf
711494	2020	2095	1931	2094	2323	1862	2067	1796	2261	1825	1714	2081	768	1141	742	816	PAN3	NC_041770.1	7342009	7501827	+	6789	protein_coding	poly(A) specific ribonuclease subunit PAN3%2C transcript variant X1	-
704580	2106	2451	2298	2624	999	1535	913	1088	2041	2149	2057	1951	505	613	683	792	KLHDC2	NC_041760.1	111970179	111986512	+	2611	protein_coding	kelch domain containing 2%2C transcript variant X1	-
694630	1377	1468	1369	2104	3021	2372	2255	2442	2454	1984	1723	2589	899	769	578	827	MXI1	NC_041762.1	110761587	110842715	+	4186	protein_coding	MAX interactor 1%2C dimerization protein	HLH
696134	1552	1775	2056	1651	1723	1656	2344	1402	1358	1170	1490	1164	1391	1871	1814	2415	LOC696134	NC_041758.1	106755255	106755768	+	514	protein_coding	60S ribosomal protein L26	-
699451	1829	1999	1803	2065	2370	2041	2116	2069	1743	1612	1498	1712	976	1135	1056	993	WBP11	NC_041764.1	16178058	16196077	-	2666	protein_coding	WW domain binding protein 11	-
711350	1794	3370	1286	2042	2305	2446	1054	1619	2459	3092	1362	2197	554	546	218	415	RASGRF2	NC_041759.1	77753376	78019101	+	9135	protein_coding	Ras protein specific guanine nucleotide releasing factor 2%2C transcript variant X1	RhoGEF
713490	1862	1851	1771	1718	2904	1915	2352	2119	1664	1521	1566	1471	1183	1286	1366	1187	LOC713490	NC_041767.1	7882618	7937051	-	5020	protein_coding	RNA-binding protein 4%2C transcript variant X7	RRM_1
715452	1607	1642	1614	1451	2309	2140	2298	2067	944	985	952	813	2426	2875	3340	2807	ILF2	NC_041754.1	97394469	97403641	+	1675	protein_coding	interleukin enhancer binding factor 2%2C transcript variant X1	-
696361	2293	2309	2122	2921	2101	1765	1684	1583	2064	1830	1688	1978	309	509	384	313	PBRM1	NC_041755.1	108704680	108854822	-	8503	protein_coding	polybromo 1%2C transcript variant X24	BAH
706003	1641	2023	2460	2297	2127	1784	2907	1889	1663	1583	1996	1831	526	587	577	692	PICALM	NC_041767.1	79195481	79308678	-	4603	protein_coding	phosphatidylinositol binding clathrin assembly protein%2C transcript variant X1	-
705801	2127	1925	2037	1995	1601	1623	1259	1393	1943	1352	1698	1802	1316	1605	1597	2117	EXOC7	NC_041769.1	72473077	72495733	-	4914	protein_coding	exocyst complex component 7%2C transcript variant X9	Exo70
713765	1259	2574	1461	657	1441	1992	1247	998	1525	1925	1282	1164	2018	3440	3397	3557	SLC22A17	NC_041760.1	85388181	85394717	-	2393	protein_coding	solute carrier family 22 member 17	Sugar_tr
707169	1972	1849	1834	2001	2489	2115	2650	1996	1565	1467	1468	1603	942	1233	1894	2231	ARAF	NC_041774.1	47507237	47518253	+	2485	protein_coding	A-Raf proto-oncogene%2C serine/threonine kinase	Pkinase_Tyr
713675	1526	2077	1850	1908	2613	2300	2393	2196	1600	1481	1514	1425	1580	1114	1288	1806	GIGYF2	NC_041765.1	120125527	120292178	+	7945	protein_coding	GRB10 interacting GYF protein 2%2C transcript variant X2	-
700821	2032	1939	1910	1745	1424	1364	1708	1252	1474	1539	1687	1344	1460	2305	2666	1625	NRBP1	NC_041766.1	81508776	81522773	-	2274	protein_coding	nuclear receptor binding protein 1%2C transcript variant X1	Pkinase_Tyr
706544	1847	2236	1818	2056	1632	1774	1769	1460	1797	1646	1441	1601	904	974	905	1364	SNX1	NC_041760.1	40553118	40598075	+	4033	protein_coding	sorting nexin 1%2C transcript variant X1	PX
712026	1691	2624	3419	2076	976	1359	1798	755	1600	1997	2625	1734	594	367	585	873	IQGAP2	NC_041759.1	73235073	73545327	+	6079	protein_coding	IQ motif containing GTPase activating protein 2%2C transcript variant X1	CH
717131	1621	1990	2218	2221	2330	2246	2455	2061	1794	1881	2060	1691	562	578	490	449	PCMTD1	NC_041761.1	52417773	52496859	-	5297	protein_coding	protein-L-isoaspartate (D-aspartate) O-methyltransferase domain containing 1%2C transcript variant X3	-
706251	1192	1084	1252	1716	3519	3005	3499	3260	1799	1445	1396	2087	1319	1894	982	1273	ANP32E	NC_041754.1	100920700	100939568	+	3747	protein_coding	acidic nuclear phosphoprotein 32 family member E%2C transcript variant X1	-
697212	1700	1714	1617	1737	1694	1620	1739	1507	2474	2026	1921	2241	974	1293	1363	1269	STARD3	NC_041769.1	50764398	50791960	+	4005	protein_coding	StAR related lipid transfer domain containing 3%2C transcript variant X1	START
707110	1787	1891	1836	3680	1314	1202	965	1245	2076	1681	1745	2190	741	583	578	1282	USP48	NC_041754.1	202984268	203088190	+	4013	protein_coding	ubiquitin specific peptidase 48%2C transcript variant X1	UCH
716860	1601	2257	1989	1991	2576	2301	2167	1810	1613	1629	1539	1429	792	812	697	796	GSPT1	NC_041773.1	11822481	11870631	-	7165	protein_coding	G1 to S phase transition 1%2C transcript variant X2	GTP_EFTU
700167	1577	2300	1875	2398	1710	1684	1365	1531	2079	2076	1848	2104	730	837	816	1156	YLPM1	NC_041760.1	136875188	136949801	+	8088	protein_coding	YLP motif containing 1%2C transcript variant X1	-
718842	1542	1799	1537	2385	1687	1910	1556	2306	1812	1463	1362	2221	1337	1297	1736	3647	C2CD3	NC_041767.1	67078682	67234392	-	8436	protein_coding	C2 calcium dependent domain containing 3%2C transcript variant X3	-
708611	1564	1534	1629	1532	2017	1844	1851	1619	1126	1260	1394	1186	1825	2714	3602	2726	EDF1	NC_041768.1	1348514	1352743	+	579	protein_coding	endothelial differentiation related factor 1	HTH_3
710379	997	1504	1584	1328	4686	3146	3190	2449	2047	1969	2065	1890	483	743	645	426	CCND2	NC_041764.1	4369357	4400955	+	6542	protein_coding	cyclin D2	Cyclin_C
722077	1716	2397	2010	2172	1739	1852	1601	1614	2088	2026	1806	2180	769	1027	861	1434	ZNF384	NC_041764.1	6824295	6849525	-	4079	protein_coding	zinc finger protein 384%2C transcript variant X8	-
693522	1718	2140	1963	2134	1776	1675	1812	1525	2256	1858	1730	1925	672	719	461	521	KIDINS220	NC_041766.1	99927599	100040969	+	7371	protein_coding	kinase D interacting substrate 220%2C transcript variant X8	Ank
708080	3365	1969	1755	3456	1005	1349	1231	1281	2074	1704	1481	2005	197	373	148	305	CTSS	NC_041754.1	100364074	100400316	+	2016	protein_coding	cathepsin S%2C transcript variant X1	Peptidase_C1
100428736	2140	2971	1758	873	2073	3010	1681	1102	1886	1995	1636	1154	639	1385	708	521	LFNG	NC_041756.1	35646481	35655413	+	2710	protein_coding	LFNG O-fucosylpeptide 3-beta-N-acetylglucosaminyltransferase%2C transcript variant X2	Fringe
715987	2201	2315	2209	2171	1230	1132	1003	972	1785	1646	1931	1896	909	895	1143	2586	SKIV2L	NC_041757.1	137526622	137537213	-	4207	protein_coding	Ski2 like RNA helicase%2C transcript variant X1	DEAD
716379	1622	1536	1384	2042	3595	2617	2251	3291	1546	1069	1231	1908	853	1022	476	1613	FRMD8	NC_041767.1	9113160	9138989	-	3468	protein_coding	FERM domain containing 8	Band_41
711994	2192	2720	845	1986	1786	1870	958	1277	2537	3076	1131	2362	592	942	487	1031	ACTN1	NC_041760.1	131003053	131111379	-	4051	protein_coding	actinin alpha 1%2C transcript variant X1	CH
702936	1751	1566	1695	1936	3673	2606	2627	2871	1478	1302	1656	1661	763	1186	1339	1215	DNAJB2	NC_041765.1	106717641	106725271	+	3140	protein_coding	DnaJ heat shock protein family (Hsp40) member B2%2C transcript variant X1	DnaJ
100425257	1666	2373	1937	2460	1693	1644	1520	1401	2200	1912	1733	1916	600	657	592	793	REST	NC_041758.1	76694591	76722465	-	7431	protein_coding	RE1 silencing transcription factor%2C transcript variant X1	-
100427906	1974	2211	1823	2406	1880	2108	1549	1870	2134	1913	1692	2117	355	532	368	449	CHURC1	NC_041760.1	126977256	127006321	+	4483	protein_coding	churchill domain containing 1%2C transcript variant X7	Churchill
100424943	1786	1755	2086	2676	2207	1512	1333	1812	2211	2057	1854	2304	912	745	598	1322	SP140L	NC_041765.1	117773673	117838892	+	2493	protein_coding	SP140 nuclear body protein like%2C transcript variant X1	Sp100
705462	1998	2024	1900	1975	1397	1538	1366	1202	1441	1538	1506	1399	1606	1739	1690	2006	TUFM	NC_041773.1	26889241	26893098	+	2051	protein_coding	Tu translation elongation factor%2C mitochondrial	GTP_EFTU
710239	1776	2026	1920	2248	1790	1631	1749	1699	2017	1819	1788	2031	837	953	601	871	IREB2	NC_041760.1	55672870	55736887	+	6272	protein_coding	iron responsive element binding protein 2	Aconitase
106999595	2028	1973	1926	1779	1040	1531	866	1065	2239	1826	2138	2362	929	1444	1873	2209	BTBD6	NC_041760.1	167551199	167553732	+	2179	protein_coding	BTB domain containing 6%2C transcript variant X2	BTB
708971	2513	1958	2172	2136	1742	1761	1468	1415	1674	1330	1370	1271	533	685	478	733	RPN2	NC_041763.1	72437595	72498051	+	2561	protein_coding	ribophorin II%2C transcript variant X1	-
[truncated: 42,612 more rows]
